# Supplementary material for: Influence of Phenotypes on the Metabolic Syndrome of Women with Polycystic Ovary Syndrome over a Six-Year Follow-Up in Brazil
Source: Biomedicines. 2023 Dec 9;11(12):3262. doi: 10.3390/biomedicines11123262 (PMC10741024; doi:10.3390/biomedicines11123262)
Supplement: Supplementary file 1 [file biomedicines-11-03262-s001.zip]

Archive with 1 entries (1 files):
- biomedicines-2718335-supplementary.xlsx
