# Supplementary material for: Influence of Phenotypes on the Metabolic Syndrome of Women with Polycystic Ovary Syndrome over a Six-Year Follow-Up in Brazil
Source: Biomedicines. 2023 Dec 9;11(12):3262. doi: 10.3390/biomedicines11123262 (PMC10741024; doi:10.3390/biomedicines11123262)
Supplement: Supplementary file 1 [file biomedicines-11-03262-s001.zip › biomedicines-2718335-supplementary.xlsx]

## Sheet: SOP basal
RG	Fenotipo		Idade	Hiperandrogenismo (Q)	Irregularidades menstruais (Q)	ACNE (queixas)	Pelos (queixas)	Queda de cabelo Q)	Queixas		há (meses)	Padrão Mestrual	Padrão mens.	MET	HORMÔNIOS	MET +HORMÔNIOS	ASSOCIAÇÕES	Trat. anterior	Ant. Pessoais	Antecedentes Pessoais	Ant. Fam.	Antecedentes familiares		Menarca	Vida sexual	VS	Gesta	Para	Infertilidade	Infertilidade	Peso	Altura	IMC		CA/A	PAS	PAD		Antecedentes Pessoais	CA		HDL		TG		Glicemia	G0	Síndrome metabólica	G120
13468089D	A	1	29	0	0	0	0	0	H;Ac;A;AM		60	2	espanio	0	0	0	0		5	puberdade tardia	0	mãe e tia com puberdade tardia		16	sim	0	0	0	sim	1	78.55	1.65	28.8522	2	55.1515	110	70	0	puberdade tardia	91	1	42	1	192	1	0	83	1	141
13768379G	A	1	22	1	0	1	1	1	AM		108	2	espanio/hiperm	0	0	0	0		0		0			13	sim	0	0	0	não	2	78.05	1.62	29.74	2	58.642	126	76	0		95	1	44	1	200	1	0	88	1	79
2956539J	A	1	23	0	0	1	0	1	H;AM		108	2	Espanio	0	0	0	1	zoloft, stelazine	5	transtorno de personalidadde	0			14	não	1	0	0		3	63.6	1.5	28.3	2	62	120	70	0	transtorno de personalidadde	93	1	33	1	160	1	1	112	1	173
3192710F	A	1	31	0	0	1	0	1	H;AM		192	2	Espanio	0	1	0	0	ACO(evanor); inderal	2	HAS	0			15	sim	0	2	2	Laqui	3	62	1.5	27.5	2	56.6667	110	80	1	HAS	85	0	37	1	393	1	0	98	1	148
13438634G	A	1	29	0	0	1	0	1	H;AM		168	2	ESPANIO	0	0	0	0		0		0			11	sim	0	0	0	N	2	83.5	1.58	33.4	3	66.4557	130	80	0		105	1	42	1	142	1	0	86	0	90
13476268G	A	1	24	0	0	0	0	1	H;Ac;AM		7	3	amenorréia	0	0	0	0		0		0			10	sim	0	3	1		2	105.85	1.57	42.9	5	65.6051	140	90	1		103	1	39	1	310	1	0	95	2	214
13476283F	A	1	26	0	0	0	0	0	H;Ac;A;AM		108	2	espanio	0	1	0	0	ACO; captopril,	2	HAS	1	DM (pai, mãe, avós, tios)		12	sim	0	0	0	ACO	3	117.6	1.69	41.175	5	65.0888	143	91	1	HAS	110	1	47	1	278	1	0	79	1	135
13627492G	A	1	29	0	0	1	0	0	H;AM;A		24	3	amenorréia	0	0	0	1	captopril	2	HAS	0			14	sim	0	0	0		2	109.25	1.56	44.8923	5	67.9487	139	98	1	HAS	106	1	35	1	89	0	0	93	1	145
13739238D	A	1	29	0	0	1	0	0	H;A;AM		192	2	espanio	0	0	0	0		5	aborto habitual	1	DM (tio materno)		10	sim	0	3	0	sim;eng.c/serof	1	73.55	1.55	30.6	3	64.5161	130	90	1	aborto habitual	100	1	52	0	185	1	0	82	1	78
2515515K	A	1	33	0	0	1	0	1	H;AM		120	3	AMENOR	0	1	0	0	ACO, higroton	2	HAS, ganho de peso pós-gestação	3	irmã com hiperandrogenismo		10	sim	0	2	2	ESTERIL 2A	1	91.1	1.51	39.9	4	78.1457	160	90	1	HAS, ganho de peso pós-gestação	118	1	40	1	111	0	1	103	1
2520709J	A	1	28	0	0	1	0	1	H;AM		204	2	Espanio	0	1	0	0	diane;androcur;meticor.	3	DMG, DHEG prévia	0			11	sim	0	2	1		2	107.7	1.66	39	4	64.4578	130	90	1	DMG, DHEG prévia	107	1	34	1	160	1	0	95	1	120
3003678G	A	1	35	0	0	0	0	1	H;Ac;AM		180	2	espanio	0	0	0	1	captopril	2	baixa acuidade OD(acidente); HAS	1	DM (mãe)		13	sim	0	2	1	não	2	78.2	1.53	33.4	3	62.7451	128	87	1	baixa acuidade OD(acidente); HAS	96	1	61	0	106	0	1	109	1	171
3032288G	A	1	25	0	0	1	0	1	H;AM		156	2	Espanio	0	1	0	0	diane;nordette	0		1	DM (irmã); tia com hirsutismo		12	sim	0	0	0	ACO	3	76.4	1.53	32.6	3	60.1307	120	80	0		92	1	39	1	152	1	1	104	1	97
3057696H	A	1	32	0	0	0	0	1	H;Ac;AM		48	3	Amenor.	0	1	0	0	cicloprimogyna	2	bronquite alérgica; ganho de peso;HAS	0			13	sim	0	4	2	Sim	1	86,7	1,53	37	4		130	80	1	bronquite alérgica; ganho de peso;HAS		1	36	1	234	1	0	95	1	186
3063504K	A	1	27	0	0	0	0	1	H;Ac;AM		60	3	Amenorréia	0	0	0	0		5	acantose nigricans	1	DM (pai)		11	sim	0	0	0	esteril. 1a	1	108.4	1.58	43.4	5	72.1519	140	90	0	acantose nigricans	114	1	37	1	63	0	1	111	1	137
3189357G	A	1	28	0	0	0	0	1	H;AC;AM		204	1	POLIMEN	0	1	0	0	CICLOPRIMOGYNA	0		1	DM (avós)		11	sim	0	0	0	N	2	69.4	1.52	30	3	53.2895	140	80	0		81	0	33	1	160	1	0	94	0	146
3298577G	A	1	19	0	0	1	0	0	H;A;AM		72	3	Amenorréia	0	0	0	0		0		1	DM em família		13	não	1	0	0		3	129.7	1.58	51.9	5	75.9494	160	100	1		120	1	37	1	156	1	1	100	1	125
3359695K	A	1	21	0	1	0	1	0	Ac;A		36	3	amenorréia	0	0	0	0		5	hipertrigliceridemia; bronquite	0			12	sim	0	0	0		2	98.35	1.64	36.5668	4	68.9024	120	90	1	hipertrigliceridemia; bronquite	113	1	38	1		2	0	90	1	64
6005218G	A	1	26	0	0	0	0	1	H;AM;Ac		120	3	amenorréia	0	0	0	1	haldol; fórmula para emagrecimento	4	depressiva, usa haldol; ganho de peso	1	pai DM falecido de IM aos 56 a		12	não	1	0	0	virgo	3	101.9	1.63	38.353	4	65.6442	132	81	0	depressiva, usa haldol; ganho de peso	107	1	39	1	121	0	0	80	1	86
13623696D	A	1	19	0	0	1	0	1	H;AM		84	2	espanio	0	0	0	0	não	5	hipotireoidismo subclínico	1	DM (avô paterno)		12	sim	0	0	0		2	76.65	1.62	29.2067	2	58.642	150	90	1	hipotireoidismo subclínico	95	1	40	1	91	0	0	77	1	119
3321081A	A	1	36	0	0	1	0	1	H;AM		192	2	espanio	0	1	0	0	ACO c/intoler.	5	2 filhos deficientes	0			12	sim	0	2	2	não	2	67	1.58	26.8386	2	62.0253	107	68	0	2 filhos deficientes	98	1	40	1	200	1	0	80	1	116
13480906A	A	1	18	0	0	1	0	1	H;AM		60	2	espanio	0	1	0	0	Diane (TVP)	1	puberdade precoce aos 5 anos; TVP c/ uso Diane	3	tia avó mt hirsuta		7	sim	0	0	0	condom	3	100.4	1.62	38.2	4	66.6667	122	81	0	puberdade precoce aos 5 anos; TVP c/ uso Diane	108	1	45	1	97	0	0	87	0	167
13587626I	A	1	32	0	0	1	0	1	H;AM		204	3	amenorreia	0	0	0	0		0		0			15	sim	0	0	0	sim	1	100.65	1.55	41.8939	5		150	90	1			1	39	1	135	0	0	98	1	167
13605089H	A	1	25	0	0	0	0	1	H;Ac;AM		168	3	amenorréia	0	0	0	0		0		1	tia e avó mat DM		11	sim	0	0	0	sim	1	105	1.64	39.0393	4	68.2927	117	72	0		112	1	31	1	163	1	1	100	1	129
2121642J	A	1	34	0	0	0	0	0	H;Ac;A;AM		288	3	Amenor.	0	0	0	1	higroton	2	Hipertensão; diabetes gestacional; depressão	0			12	sim	0	1	1	Sim	1	93,5	1,51	41	5		130	100	1	Hipertensão; diabetes gestacional; depressão		1	35	1	135	0	1	105	1	111
3361494J	A	1	28	0	0	1	0	0	H;A;Am		6	3	Amenorréia	0	1	0	0	androcur; higroton	0		0			11	não	1	0	0	virgo	3	78.5	1.56	32.2	3	67.9487	130	80	0		106	1	35	1	210	1	0	82	1	81
5256850D	A	1	37	0	1	1	0	1	H;		84	0	Eumenor.	0	0	0	1	atenolol, diazepan	2	HAS, arritmia	0			13		1	0	0	s/VS	3	57	1.48	26	2	56.7568	120	70	1	HAS, arritmia	84	0	28	1	209	1	0	96	1	165
13602086D	A	1	25	0	0	0	0	1	H;AM;Ac		96	2	espanio	0	0	0	0	exérese de cisto OD	2	paralisia cerebral; infertilidade, HAS	0			9	sim	0	0	0		2	79.4	1.6	31.0156	3	61.25	116	78	1	paralisia cerebral; infertilidade, HAS	98	1	50	0	77	0	0	98	0	127
13444586H	A	1	27	0	0	1	0	1	H;AM		216	3	amenorréia	0	0	0	0		5	bariátrica em 2009; embolização do mioma 2013	0			9	sim	0	0	0	sim	1	131.55	1.63	49.5126	5	79.7546	123	89	1	bariátrica em 2009; embolização do mioma 2013	130	1	58	0	70	0	0	96	0	134
4025748D	A	1	35	0	0	0	0	0	H; AM;Ac;A		108	2	espanio	0	0	0	0		5	síndrome metabólica em tratamento	0	nega diabetes em família		13	não	1	0	0	virgo	3	54.1	1.59	21.3995	1	55.3459	170	100	1	síndrome metabólica em tratamento	88	0	43	1	98	0	0	93	0	186
3292356H	A	1	34	0	0	1	0	1	H;AM		144	2	espaniomenorréia	0	0	0	0		0		1	DM (avó materna)		12	não	1	0	0	virgo	3	78.3	1.54	33	3	60.3896	135	67	0		93	1	48	1	125	0	0	92	0	168
13619364C	A	1	21	0	0	0	0	1	Ac;H;AM		36	3	amenorréia	0	0	0	0		0		0			13	sim	0	0	0		2	88.69	1.56	36.4	4	66.0256	120	71	0		103	1	27	1	193	1	1	100	1	184
13735894H	A	1	23	0	0	0	0	1	Ac;H;AM		24	2	espaniomenorréia	0	0	0	0	não	0		1	DM (mãe)		12	não	1	0	0		3	110.2	1.59	43.6	5	68.5535	123	68	0		109	1	43	1	154	1	0	95	1	83
13787579C	A	1	20	0	0	0	0	0	Ac;H;A;AM		24	3	amenorréia	0	0	0	1	enalapril+hctz	2	HAS	0				sim	0	0	0		2	95.2	1.65	34.96	4	62.4242	149	96	1	HAS	103	1	35	1	217	1	1	108	1	180
13759263J	A	1	39	0	0	1	0	0	A;AM;H		36	2	espaniomenorréia	0	0	0	0	creme depilatório	0		3	mãe com hirsutismo		12	sim	0	3	3	não	2	66.45	1.59	26.3	2	52.8302	99	62	0		84	0	81	0	51	0	0	87	0	60
13815804G	A	1	22	0	0	0	0	0	Ac;H;AM;A		108	3	amenorréia	0	1	0	0	diane;diclin;selene;yasmin	0		1	DM (mãe, irmãos)		13	sim	0	0	0	condom	3	66.5	1.59	26.3	2	54.0881	111	58	0		86	0		2		2	0	83	0	115
2302465B	A	1	28	0	0	1	0	1	H;AM		96	3	amenorréia	0	1	0	0	ACO	5	glaucoma,catarata congênita;bronquítica na infância	4	mãe com DM e HAS		13		0	0	0	s/VS	3	115	1.72	38.9	4	64.5349			2	glaucoma,catarata congênita;bronquítica na infância	111	1	33	1	134	0	0	91	3	138
5241566E	A	1	32	0	0	1	0	1	H;AM		84	3	amenorréia	0	1	0	0	diane, puram, clonazepam, fluoxetina	5	depressão, hipotireoidismo. DLP	0			16	sim	0	3	3	laqui	3	62.6	1.58	25.07	2	49.3671	110	70	0	depressão, hipotireoidismo. DLP	78	0	48	1	101	0	0	83	0	92
13846487F	A	1	18	0	0	1	0	1	H;AM		36	3	amenorréia	0	1	0	0	diane	5	obesidade mórbida	0			14	não	1	0	0	virgo	3	77.25	1.68	27.37	2	50	140	89	1	obesidade mórbida	84	0	45	1	168	1	0	84	1	111
13940106K	A	1	17	0	0	0	0	1	H:Ac;AM		48	2	espanio	0	1	0	0	ginesse, selene	0	Operada de hérnia aos 2 anos	0			13	não	1	0	0	virgo	3	53	1.61	20.4	1		100	70	0	Operada de hérnia aos 2 anos		0	39	1	94	0	0	89	0	94
6097316G	A	1	18	0	1	0	0	1	Ac,H		36	2	espanio	0	1	0	0	diane	5	tireoidite autoimune (eutireoidea)	0			15	não	1	0	0	s/VS	3	73	1.68	25.86	2		102	62	0	tireoidite autoimune (eutireoidea)		0	57	0	33	0	0	92	0	82
13600240B	A	1	30	1	0	1	1	1	AM		156	2	espanio/hipermenorragia	0	1	0	0	mesigyna	5	Hepatite A (aos 9 anos), HPV (há 2a)	4	Mãe: DM, HAS; Pai: ca		13	sim	0	2	2	vasectomia	3	84.3	1.68	29.86	2	57.7381	127	80	0	Hepatite A (aos 9 anos), HPV (há 2a)	97	1	52	0	124	0	1	100	0	133
13796249A	A	1	25	0	0	0	0	1	Ac;H;AM		144	2	espanio	0	1	0	0	diane por 3m	5	tratamento da alopecia	1	DM (avó); prima com SOP		13	sim	0	0	0	sim	1	83.45	1.71	28.6	2	59.6491	114	74	0	tratamento da alopecia	102	1	61	0	68	0	0	88	0	82
13437570H	A	1	24	0	0	0	0	1	AM;Ac;H		132	2	espanio	0	1	0	0	diane, aldactone	0		1	DM (mãe)		13	sim	0	0	0	ACO	3	70.9	1.7	24.53	1	45.2941	94	53	0		77	0	38	1	138	0	1	106	0	150
13848794F	A	1	25	0	0	0	0	1	Ac,H,AM		144	2	espanioamenorréia	0	1	0	0	ACO	2	HAS	0	pai com ca de próstata		13	sim	0	0	0	1ária ha 2 anos	1	60.9	1.59	24.08	1	52.8302	116	76	1	HAS	84	0	70	0	100	0	0	97	0	124
13875932D	A	1	21	0	0	0	0	1	H;AM;Ac		60	2	espanio/hipermenorréia	0	1	0	0	ACO	1	puberdade precoce, obesidade	2	Mãe: obesidade, HAS; Irmãos: puberdade precoce		12	sim	0	0	0	ACO	3	58	1.57	23.53	1		116	68	0	puberdade precoce, obesidade		0	35	1	92	0	0	81	0	95
13887709I	A	1	18	0	0	1	0	0	H,AM,A		60	2	espanio	0	1	0	0	ACO	5	hipotireoidismo; macroprolactinemia	1	Tias e Avó materna: DM		17	sim	0	0	0	Condom	3	82.6	1.66	29.97	3	59.0361	120	70	0	hipotireoidismo; macroprolactinemia	98	1	54	0	67	0	0	96	0	140
13916459B	A	1	18	0	0	0	1	1	AM,Ac		84	2	espanio	0	0	0	1	carbamazepina,amitriptila	5	embolização de MAV cerebral	0			11	sim	0	0	0	Condom	3	87.75	1.65	32.23	3	68.4848	95	60	0	embolização de MAV cerebral	113	1	42	1	70	0	0	80	0	111
13936076C	A	1	25	0	0	0	1	1	Ac;AM		216	2	espanio	0	1	0	0	diane, yasmin	0		3	irmãs com sintomas de SOP		14	sim	0	0	0	Infertilidade 1ária	1	82.7	1.6	32.3	3	55.625	111	64	0		89	1	49	1	105	0	0	93	0	102
13944565B	A	1	23	0	0	1	0	1	H,AM		96	2	espanio	0	1	0	0	diane, yasmin	2	angioedema hereditário; HAS; obesidade	0			13		1	0	0	s/VS	3	67.6	1.55	28.13	2	56.129	85	42	0	angioedema hereditário; HAS; obesidade	87	0	49	1	94	0	2		0
13821090H	A	1	38	0	0	0	0	0	H;Ac;A;AM		336	2	espanio	0	1	0	0	yasmin; HCTZ, ateolol, losartana	2	HAS	0			10	não	1	0	0		3	125	1.63	47	5	78.5276	120	63	1	HAS	128	1	28	1	174	1	0	92	1	180
13960174B	A	1	19	0	0	0	0	1	Ac; H; AM		84	3	amenorréia	0	0	0	0	não	0		1	mãe com DM 2; pai DM1; irmã acromegalia; irmã adenoma de hipófise		11	não	1	0	0	virgo	3	98.2	1.71	33.5	3	63.7427	115	74	0		109	1	33	1	161	1	0	96	1	141
87008196J	A	1	26	0	0	0	0	1	Ac; H; AM		156	2	espanio	1	0	0	0	Glifage	5	depressão; obesidade; intolerante HC	0			13	não	1	0	0	não	2	116.4	1.74	38	4		120	70	0	depressão; obesidade; intolerante HC		1	48	1	160	1	0	93	1	188
13874185A	A	1	18	0	0	1	0	1	H; AM		36	2	espanio	0	0	0	0	ácido retinóico tópico	5	papilomatose reticulada	3	hirsutismo na família paterna		12	não	1	0	0	virgo	3	83.3	1.7	28.8	2	60.5882	113	73	0	papilomatose reticulada	103	1	34	1	105	0	0	76	0	110
55537670C	A	1	21	0	0	1	0	1	AM; H		84	2	espaniomenorréia	0	0	0	1	carvedilol, digoxina, enalaprl, hidralazina, marevan	5	ICC - miocardite	0			13	sim	0	0	0	?	2	84.5	1.62	32.2	3		129	83	1	ICC - miocardite		1	29	1	158	1	0	87	1	146
13757584A	B	2	30	0	0	1	0	1	H;AM		132	2	espanio	0	1	0	0	premarin	5	2 x pseudociese; ganho de peso	0			16	sim	0	0	0	não	2	69.1	1.5	30.71	3	64	114	82	0	2 x pseudociese; ganho de peso	96	1	46	1	136	0	0	77	0	94
3223939B	B	2	29	0	0	0	0	1	H;Ac;AM		36	3	Amenorréia	0	1	0	0	androcur+estr.conj.	0		0			9	sim	0	0	0	esteril.1a.	1	87.6	1.62	33.3	3		120	80	0			1	38	1	158	1	0	92	1	152
3339258D	B	2	23	0	0	0	0	0	H;Ac;AM;A		36	3	amenorréia	0	1	0	0	AMP	4	1 filho neomorto, meningoencefalocele;ganho excessivo de peso pós-parto	1	DM: mãe, tio,avô		11	não	1	1	1		3	95.15	1.6	37.16	4	66.875	120	90	1	1 filho neomorto, meningoencefalocele;ganho excessivo de peso pós-parto	107	1	30	1	179	1	0	96	2	201
13679068H	B	2	31	0	0	1	0	0	H;A;AM		192	2	opsomenorr	0	0	0	0		0	cirurgia de lábio leporino	0			15	sim	0	3	2	laqui	3	101.35	1.66	36.7796	4	61.4458	123	82	0	cirurgia de lábio leporino	102	1	37	1		2	1	118	1	130
2887721H	B	2	27	0	0	1	0	0	H;A;AM		156	3	Amenorréia	0	1	0	0	diane	0	diane, MET por muitos anos, engravidou aos 39 anos	0			14	sim	0	0	0	ACO	3	79.5	1.64	29.5	2	59.1463	110	70	0	diane, MET por muitos anos, engravidou aos 39 anos	97	1	40	1	154	1	0	93	1	126
6014592I	B	2	33	0	0	1	0	1	H;AM		180	2	espanio	0	1	0	0	femiane+androcur	5	SWPW - ablação INCOR 2011	0				não	1	0	0	virgo	3	73.5	1.63	27.7	2	54.6012	114	83	0	SWPW - ablação INCOR 2011	89	1	45	1	198	1	2		1
14071638A	B	2	33	0	0	1	0	1	H; AM		240	2	espanio	0	1	0	0	ACO - ciclo 21/ diane 35	4	litíase renal; ganho de 36 kg na última gestação	1	DM (mãe e pai)		13	sim	0	2	2	não	2	83	1.57	33.7	3	77.0701	119	78	0	litíase renal; ganho de 36 kg na última gestação	121	1	44	1	192	1	2		1
3348599K	B	2	32	0	0	0	0	0	H;Am;Ac;A		48	3	amenorréia	0	0	0	1	captopril	2	HAS	0			12	sim	0	1	1	não	2	115.25	1.66	41.8239	5		130	90	1	HAS		1	38	1	98	0	0	89	1	108
13469258A	C	3	23	0	1	0	0	0	H;Ac;A		7	0	dismenorréia	0	0	0	0		5	bronquite na infância	0			9		0	1	1	condom	3	90	1.6	35.1562	4	57.5	160	87	1	bronquite na infância	92	1		2	175	1	0	93	1	171
13620463F	C	3	22	0	0	0	0	1	H;AM;Ac		96	0	eumenorréia	0	0	0	0		0		1	DM (mãe, tias mat, irmã com DMG)		14	sim	0	0	0		2	97.3	1.6	38.0078	4	66.875	130	80	0		107	1	45	1	83	0	1	106	1	177
13675329E	D	4	22	0	0	0	1	0	Ac;A;AM		108	2	espanio	0	0	0	1	minoxidil	0	ciclos irreg a partir dos 23a	0			10		1	0	0	s/VS	3	50	1.61	19.2894	1				2	ciclos irreg a partir dos 23a		0	58	0	65	0	0	80	0	140
13806875H	D	4	19	0	0	0	0	0	Ac;H;AM;A		24	2	espaniomenorréia	0	1	0	0	selene	0		1	irma com SOP; DM (avó materna)		12	sim	0	1	0		2	75.8	1.67	27.1792	2		108	63	0			0	35	1	97	0	0	86	0	129
3276528J	D	4	28	1	0	1	1	1	AM		180	2	espanio	0	1	0	0	diane 35, metformina	5	epilepsia sem med	0	mãe com ca de mama aos 43a		13	não	1	0	0	virgo	3	53.8	1.58	21.5	1		129	64	0	epilepsia sem med		0	61	0	55	0	0	89	0	113
2977374E	A	1	20	0	0	0	0	1	H;Ac;AM		48	2	Espanio	0	0	0	0		2	HAS	0			15	não	1	0	0		3	64,7	1,68	22,9	1		150	100	1	HAS		0	42	1	134	0	0	84	0
2957544G	A	1	19	0	0	0	0	1	H;Ac;AM		96	2	Espanio	0	1	0	0	cicloprimogyna	0		2	Mãe: IAM; Pai: cardiopata; Irmã: amenorréia		11	não	1	0	0		3	59,2	1,55	24,6	1		140	80	0			0	42	1	295	1	0	95	0
2854499B	A	1	25	0	0	0	0	1	H;Ac;AM		120	2	Opso	0	0	0	1	meticorten	0	Febre reumática	0			12	não	1	0	0		3	73,7	1,70	25,5	2		120	80	0	Febre reumática		0	52	0	71	0	0	88	0
2890888H	A	1	28	0	0	1	0	1	H;AM		192	3	Amenor.	0	1	0	0	provera	0	cisto de ovário tratada com ACO	0			12	sim	0	0	0	Sim	1	70,7	1,55	29,4	2		120	80	0	cisto de ovário tratada com ACO		2	35	1	83	0	0	85	0	116
3009355I	A	1	22	0	0	0	0	1	H;Ac;AM		84	3	Amenor.	0	1	0	0	microdiol	0		0			13	sim	0	0	0	Sim	1	68	1,59	26,8	2		130	90	1			0		2		2	2		3
2396719D	A	1	19	0	0	0	0	1	H;Ac;AM		72	2	Espanio	0	0	0	0	não	0	obesidade	0			12	sim	0	0	0	Sim	1	60	1.62	22.8	1		110	80	0	obesidade		0		2		2	0	93	0	141
3050320E	A	1	18	0	0	0	0	0	H;Ac;A;AM		48	3	Amenorréia	0	0	0	1	minoxidil tópico; E2 tóp.	5	alopécia androgênica	0			14	não	1	0	0		3	56.3	1.65	20.6	1		100	70	0	alopécia androgênica		0	57	0	142	0	0	82	0	133
3194661F	A	1	22	0	0	0	0	1	H;Ac;AM		12	2	Espanio	0	1	0	0	perlutan	0		0				sim	0	0	0	não	2	56.7	1.65	20.8	1		100	70	0			0	67	0	54	0	0	80	0	79
3227865C	A	1	18	0	0	0	1	0	Ac;AM;A		12	3	Amenor+metror	0	0	0	0		5	telarca precoce	0			10	sim	0	0	0	esteril.1a.	1	66.2	1.5	29.4	2	58	130	80	0	telarca precoce	87	0	46	1	122	0	0	86	0	112
3261819I	A	1	29	0	0	0	0	0	H;Ac;A;AM		60	3	Amenorréia	0	1	0	0	ACO;provera	5	fumante	0			15	sim	0	0	0	esteril.1a.	1	93	1.57	37.7	4	60.5096	110	80	0	fumante	95	1	39	1	141	0	0	88	0	103
3100912F	A	1	20	0	0	0	0	1	H;Ac;AM		120	2	Opso	0	0	0	1	minomax;tetraciclina	5	acne	0			10	não	1	0	0		3	68.8	1.59	27.2	2	49.6855	120	80	0	acne	79	0	39	1		2	2	84	0	113
3281868E	A	1	15	1	0	1	1	1	AM		12	0	Hipermenor.	0	1	0	0	cicloprimogyna	0		0			10	não	1	0	0		3	46.8	1.605	18.2	1	42.3676	110	90	1		68	0		2		2	2	97	0
2277572D	A	1	28	0	0	1	0	0	H;A;AM		60	2	Espanio	0	1	0	0	diane	5	menarca tardia (provocada)	0			16	sim	0	0	0	não	2	53.5	1.69	18.7	1		100	70	0	menarca tardia (provocada)		0	67	0	63	0	1	105	0
3103386K	A	1	23	0	0	0	1	1	Ac;AM		24	3	amenorreia	0	1	0	0	EEC+farlutal	5	sinusopatia; amenorréia 1a	0				sim	0	0	0	não	2	50.5	1.52	21.8	1		90	60	1	sinusopatia; amenorréia 1a		0	46	1	31	0	0	89	0
3268952I	A	1	21	0	0	1	0	1	H;AM		108	3	Amenorréia	0	1	0	0	ACO	5	acantose	1	irmão c/ diab.juv		12	não	1	0	0		3	89.9	1.59	35.5	4	62.8931	120	80	0	acantose	100	1	60	0	100	0	1	107	0
3277863H	A	1	21	0	0	0	0	1	H;Ac;AM		144	2	espanio	0	0	0	0	não	0		0	depressão em família		9	sim	0	0	0	condom	3	58.3	1.5	25.9	2	48.6667	110	70	0		73	0	63	0	45	0	0	88	0
3283820D	A	1	22	0	0	0	0	1	H;Ac;AM		120	2	espanio	0	0	0	0	não	0	tabagismo	0			12	sim	0	0	0	não	2	77	1.65	28.2	2	53.3333	110	70	0	tabagismo	88	0	34	1	69	0	0	86	0	102
3308716J	A	1	24	0	0	0	0	1	H;Ac:AM		180	2	Espanio	0	1	0	0	diane	0		1	2 tios c/ DM		9	sim	0	0	0	não	2	66.8	1.5	29.6	2	64	120	60	0		96	1	39	1	94	0	0	77	0	100
3270655H	A	1	24	0	0	0	0	0	H;Ac;AM;A		132	3	Amenorréia	0	1	0	0	diane	4	ganho de peso	2	mãe com HAS; irmã com hirsutismo		13	sim	0	0	0	diane	3	61.4	1.64	22.8	1	43.2927	110	70	0	ganho de peso	71	0	60	0	171	1	0	83	0
3057427C	A	1	26	0	0	0	0	1	H;Ac:AM		156	3	Amenorréia	0	0	1	0	glucoformin; ACO	0		0			13	sim	0	0	0	minulet	3	50.7	1.51	22.2	1	46.3576	120	70	0		70	0		2		2	0	84	0	111
3257392J	A	1	30	0	0	0	0	0	H;Ac:A;AM		192	3	Amemorréia	0	1	0	0	selene e androcur	0		3	irmã com hirsutismo		14	sim	0	0	0	ester.1a	1	53.4	1.63	20.1	1	42.3313	120	70	0		69	0		2		2	0	79	0	66
3281471C	A	1	24	0	0	0	0	1	H;Ac;AM		108	2	espanio	0	1	0	0	diane 35	0		1	avô pat. Diabético		15		1	0	0	s/VS	3	71.1	1.58	28.7	2	56.3291	120	70	0		89	1	32	1	69	0	0	86	0	108
3064738G	A	1	31	0	0	1	0	1	H;Am		216	2	espanio	0	0	0	0		0		4	pai com DM; pais com HAS		13	sim	0	3	3	condom	3	55.7	1.58	22.3	1	49.3671	120	60	0		78	0	70	0	68	0	0	95	0	103
3284571F	A	1	24	0	0	1	1	1	Am		96	3	Amenorréia	0	1	0	0	selene	5	HTLV	0			12	sim	0	0	0	selene	3	55.2	1.55	22.9	1		110	70	0	HTLV		0	59	0	46	0	0	86	0	127
3302057K	A	1	16	0	0	0	0	1	H;Ac:Am		60	2	espanio	0	0	0	0		0		0			11	sim	0	0	0	gynera	3	58	1.65	21.3	1		90	60	0			0	73	0	86	0	0	82	0	91
3333704K	A	1	36	0	0	1	0	0	H;Am;A		228	3	Amenorréia	0	1	0	0	nordete, provera,diane	0	G4P1A3	0			17	sim	0	4	4	nordette	3	55.2	1.58	22.1	1	46.2025	120	70	0	G4P1A3	73	0	72	0	131	0	0	83	0	163
3336168I	A	1	31	0	0	1	0	0	H;Am;A		192	3	Amenorréia	0	1	0	0	progesto; diane 35	0		0			15	sim	0	0	0	esteril 1a	1	61.2	1.52	26.3	2	55.9211	110	60	0		85	0	56	0	56	0	0	87	0	105
3345031F	A	1	17	0	0	1	0	1	H;Am		72	3	Amenorréia	0	1	0	0	farlutal;cicloprimogyna	0		0			11	sim	0	0	0	Condom	3	54.9	1.605	21.4	1		120	70	0			0	66	0	45	0	0	87	0	90
3348693B	A	1	18	0	0	1	0	0	H;A;Am		12	2	espanio	0	1	0	0	diane 1m	0	febre reumática	3	irmã e avó com hirsutismo		13	não	1	0	0	virgo	3	66.6	1.61	25.6	2		130	60	0	febre reumática		0	44	1	95	0	0	86	0	83
3322671H	A	1	19	0	1	1	0	1	H;		24	2	ESPANIO	0	0	0	1	LUPRON	0		1	DM em família		9	não	1	0	0		3	104.25	1.66	37.8	4	67.4699	168	110	1		112	1	53	0	68	0	0	88	0	147
3371564i	A	1	28	0	0	0	0	1	H;AC;AM		36	2	ESPANIO	0	0	0	0	N	0		2	HAS		12	não	1	0	0		3	85.6	1.55	35.6	4		164	94	1			1	45	1	120	0	0	85	1	115
2769258J	A	1	22	0	0	0	1	1	AC;AM		96	2	ESPANIO	0	0	0	0		5	Hepatite C; hemofilia B	0			14	sim	0	0	0	condom	3	47	1.5	20.8	1	50.6667	110	70	0	Hepatite C; hemofilia B	76	0	69	0	122	0	0	75	0	160
13441177H	A	1	28	1	0	1	1	1	AM		156	3	AMENOR	0	1	0	0	FARLUTAL	0		3	irmã com SOP		12	sim	0	0	0	N	2	79.15	1.63	29.7	2	57.0552	120	90	1		93	1	98	0	59	0	0	81	0	57
3318028E	A	1	21	0	0	0	0	1	H;AC;AM		36	0	HIPERMENOR	0	0	0	0		5	DERMATITE	1	mãe DM, avô mat DM		13	não	1	0	0	VIRGO	3	51.2	1.59	20.2	1	48.4277	100	60	0	DERMATITE	77	0	47	1	39	0	2		0
3312868B	A	1	25	0	0	0	0	1	H;AC;AM		108	2	ESPANIO	0	1	0	0	DIANE	5	depressão	1	diabéticos na família		13	sim	0	0	0	N	2	53	1.45	25.2	2		110	70	0	depressão		0	56	0	98	0	0	93	0	119
7035055B	A	1	29	0	0	1	0	1	H;AM		180	2	ESPANIO	0	0	0	1	tryptanol	0		0			12	não	1	0	0	virgo	3	56.8	1.48	25.9	2	59.4595	120	80	0		88	0	106	0	80	0	0	80	0	80
3301738D	A	1	22	0	0	1	0	1	H; AM		12	3	amenorréia	0	1	0	0	gynera	0		0			11	sim	0	0	0	condom	3	62	1.52	28.4	2	55.2632	120	70	0		84	0	55	0	64	0	0	84	0	153
6052194I	A	1	19	0	0	1	0	1	H;AM		84	2	espanio	0	0	0	0		5	convulsão	0			12	não	1	0	0	virgo	3	67.4	1.67	24.1	1	49.1018	134	77	0	convulsão	82	0	43	1	50	0	0	89	0	169
3260183E	A	1	31	0	0	1	0	1	H;AM		12	3	amenorréia	0	0	0	0		5	alopécia androgênica	0			14	sim	0	2	2	condom	3	87.7	1.53	37.5	4	74.5098	130	80	0	alopécia androgênica	114	1	37	1	136	0	0	89	0	109
3207387E	A	1	26	1	0	1	1	1	AM		132	2	espanio	0	1	0	0	Parlodel (hiperPRL);premarin+ciproterona	5	hiperprolactinemia	2	HAS(pai e mãe)		15	não	1	0	0	virgo	3	63.45	1.68	22.4809	1	47.0238	114	81	0	hiperprolactinemia	79	0	51	0	66	0	0	75	0
3262299D	A	1	31	0	0	0	0	1	H;Ac;AM		192	3	amenorréia	0	1	0	0	progesto 2a fase	0	ciclos amenorréicos pós parto há 16 a	0			13	sim	0	1	1		2	57.4	1.46	26.9281	2	57.5342	110	70	0	ciclos amenorréicos pós parto há 16 a	84	0	41	1	175	1	1	110	1	113
3364058H	A	1	29	0	0	0	0	0	H;AM;Ac;A		144	3	amenorréia	0	1	0	0	Diane;Cicloprimogyna;Selene;	0	infertilidade 1a	3	irmã hirsuta		15	sim	0	0	0	esteril 1a	1	55.4	1.61	21.3726	1	40.9938	100	70	0	infertilidade 1a	66	0		2	116	0	0	82	0	61
6060688C	A	1	24	0	1	0	0	1	H;Ac		156	0	eumenor.	0	0	0	0		0		3	pai "peludo"		11	sim	0	0	0	condom	3	76	1.63	28.6048	2	53.3742	110	70	0		87	0	51	0	37	0	0	87	0	104
13441427K	A	1	20	0	0	0	0	1	H;AM;Ac		84	2	espanio	0	1	0	0	diane	0	cefaléia menstrual	0			13	não	1	0	0	virgo	3	49.5	1.58	19.8286	1	38.6076	130	73	0	cefaléia menstrual	61	0	64	0	30	0	0	72	0	68
13476394I	A	1	26	0	0	0	0	0	H;AM;Ac;A		168	3	amenorréia	0	1	0	0	ACO (Nordette 1-2x/ano)	0	anemia	1	tios e avós maternos c/ DM		12	sim	0	0	0	não	2	54.85	1.54	23.1278	1		124	72	0	anemia		0	52	0	90	0	0	89	0	146
13484904E	A	1	19	0	0	1	0	1	H;AM		72	2	espanio;hiperm	0	1	0	0	Minesse; Diane	5	Asma (berotec)	0			13	não	1	0	0		3	51.5	1.56	21.2	1				2	Asma (berotec)		0	51	0	67	0	0	73	0	46
13489606A	A	1	19	0	0	1	0	1	H;AM		48	2	espanio	0	0	0	0	não	0		0			15	sim	0	0	0		2	45.9	1.53	19.6078	1	44.4444	110	60	0		68	0	58	0	41	0	0	90	0	96
13621458J	A	1	34	0	0	1	0	1	H;AM		216	2	espanio	0	0	0	0		0		0			16	não	1	1	1	condom	3	58.9	1.58	23.594	1		97	60	0			0	52	0	59	0	0	96	0	124
2985904F	A	1	18	0	0	1	0	1	H;AM		132	2	espanio	0	1	0	0	diane+metformina	1	pubarca precoce aos 7a	3	casos de SOP em família		12	sim	0	0	0	Condom	3	73.4	1.53	31.3555	3	54.902	107	61	0	pubarca precoce aos 7a	84	0	62	0	75	0	0	99	0	112
5092949D	A	1	16	0	0	0	0	0	H;Ac;A;AM		72	2	espanio	0	0	0	0	não	5	acantose; bronquite asmática	1	irmão c/ diab.juv.;tios e avós diabético		10	não	1	0	0	virgo	3	82.9	1.66	30.0842	3	58.4337	92	67	0	acantose; bronquite asmática	97	1	41	1	67	0	0	79	0	118
13944717G	A	1	15	0	0	0	0	1	AM;H;Ac		36	2	espanio	0	1	0	0	adoless, MET,belara, puran,diane,espiro	5	hipotireoidismo	0			12	não	1	0	0	virgo	3	107.3	1.67	38.4	4	67.0659	118	59	0	hipotireoidismo	112	1	31	1	112	0	0	90	0	180
77069676J	A	1	30	0	0	1	0	0	H;A;AM		72	3	amenorréia	1	0	0	0	metformin	0		0	depressão em família		13	sim	0	3	2	DIU	3	83.8	1.59	33.1474	3	63.522	132	77	0		101	1	44	1	115	0	0	69	0	92
13685487A	A	1	19	0	0	0	0	0	H;Ac;A;AM		36	2	episódios de espanio	0	1	0	0	cicloprimogyna;HCTZ	2	HAS; obesa desde infância	0			13	virgo	1	0	0	virgo	3	83.95	1.57	34.0582	3	61.1465	114	77	1	HAS; obesa desde infância	96	1	44	1	86	0	0	92	1	110
13494358D	A	1	30	0	0	1	0	1	H;AM		180	3	amenorréia	0	0	0	1	clomid,gonal,s/sucesso	0	infertilidade, tratamento sem sucesso	1	irmão com DM juvenil		14	sim	0	0	0	sim	1	87.8	1.68	31.1083	3	56.5476	109	67	0	infertilidade, tratamento sem sucesso	95	1	42	1	172	1	0	84	1	124
13439473J	A	1	28	0	0	0	0	1	H;Ac;AM		96	3	amenorreia	0	1	0	0	provera, clomid	0		0	mãe c/ca de mama. Nega diabetes		13	sim	0	0	0	sim	1	81.05	1.67	29.0616	2	63.4731	97	75	0		106	1	48	1	109	0	0	79	0	98
13649334E	A	1	21	0	0	1	0	0	H;A;AM		168	0	hipermeno	1	0	0	0	metformin	1	puberdade precoce aos 5a; ooforoplastia prévia	1	avós e pai diabéticos		7	sim	0	0	0	sim	1	62.8	1.56	25.8054	2	52.5641	123	72	0	puberdade precoce aos 5a; ooforoplastia prévia	82	0	40	1	150	1	0	87	0	175
13460364J	A	1	18	0	0	0	0	11	H;Ac;AM		36	3	amenorreia	0	1	0	0	microvlar	0		0			15	si	0	0	0	ACO	3	73	1.58	29.2421	2	54.4304	116	72	0		86	0	50	0	256	1	0	79	0	119
13607892C	A	1	33	0	0	0	0	0	H;Ac;A;AM		24	3	amenorreia	0	1	0	0	ACO	0		0			11	sim	0	0	0	ACO	3	77	1.58	30.8444	3	66.4557	140	100	1		105	1	46	1	162	1	0	79	1	114
13627798K	A	1	19	0	0	0	0	0	H;Ac;A;AM		108	3	amenorreia	0	0	0	0		1	pêlos a partir dos 5a	0			10	não	1	0	0	virgo	3	51.4	1.52	22.2472	1	46.7105	105	61	0	pêlos a partir dos 5a	71	0	38	1	168	1	0	81	0	101
13573231I	A	1	21	0	0	1	0	0	H;A;AM		108	3	amenorreia	0	0	0	0		5	DLP; fumante; libido aumentado	0			12	sim	0	0	0	condom	3	52.6	1.45	25.0178	2	55.1724	120	81	0	DLP; fumante; libido aumentado	80	0	53	0	253	1	0	90	0	88
3207986D	A	1	17	0	0	1	0	1	H;AM		72	2	espanio	0	0	0	0		5	hematúria a/e	0			10	sim	0	0	0	condom	3	63.2	1.58	25.3165	2	49.3671	105	72	0	hematúria a/e	78	0	55	0	148	0	0	89	0	123
2318699K	A	1	22	0	0	1	0	1	H;AM		144	3	amenorreia	0	1	0	0	ACO; análogo	0		1	mãe diabética		10	sim	0	0	0	ACO	3	93	1.68	32.9507	3	57.1429	130	71	0		96	1	45	1	109	0	0	78	0	79
3345985F	A	1	21	0	0	1	1	0	AM;A		24	2	espanio	0	0	0	0		0	espanio após suspensão do ACO há 2a	0			12	sim	0	0	0	sim	1	77.05	1.59	30.4774	3		101	64	0	espanio após suspensão do ACO há 2a		2	47	1	77	0	0	89	0	96
13660112J	A	1	22	0	0	1	0	1	H;AM		96	2	espanio	0	1	0	0	diane e cicloprimogyna;diprosalic,decorsol,tarflex	5	PAR. CEREBRAL; MACROPROLACT	0			16	sim	0	0	0	condom	3	83.85	1.64	31.1756	3	60.9756	124	75	0	PAR. CEREBRAL; MACROPROLACT	100	1	91	0	117	0	0	81	0	132
13602084F	A	1	21	0	0	0	0	1	H;Ac;AM		24	2	espanio	0	1	0	0	diane, minian, androcur	0		0	mãe falecida de nefropatia		11	não	1	0	0	virgo	3	49.88	1.59	19.7302	1	39.6226	110	70	0		63	0	72	0	28	0	0	80	0	101
13606108B	A	1	19	0	0	0	0	0	H;Ac;A;AM		84	3	amenorréia	0	0	0	0	tópico c/ clobetasol	0		1	tia materna diabética;ca útero e mama (tia paterna)		12	sim	0	0	0	condom	3	65.1	1.65	23.9	1	47.2727	110	75	0		78	0	62	0	104	0	0	85	0	109
6001729C	A	1	29	0	0	1	0	1	H;AM		168	2	espannio	0	1	0	0	diane, farlutal, provera	5	tireoidite de Hashimoto	0	mãe c/ LES		13	sim	0	0	0	ACO até há 5m	3	57.2	1.59	22.6	1	44.6541	104	61	0	tireoidite de Hashimoto	71	0	50	0	80	0	0	82	0	131
13723918G	A	1	35	0	0	1	0	1	H;AM		48	2	espanio	0	1	0	0	microvilar;enalapril	2	HAS, em uso de enalapril	0			15	sim	0	1	0	microvilar	3	87	1.71	29.75	2		143	93	1	HAS, em uso de enalapril		2	80	0	118	0	0	87	0	77
13963320I	A	1	27	0	0	0	0	1	AM;H;Ac		60	3	amenorréia	0	0	0	0		0	tabagismo	4	DM (tios maternos, prima, avô paterno); HAS		11	sim	0	1	1	sim	1	71.6	1.59	28.3	2	62.2642	100	70	0	tabagismo	99	1	32	1	120	0	1	113	1	184
13739789A	A	1	26	0	0	0	0	1	H;Ac;AM		168	2	espanio	0	0	0	0		0	infertilidade	0			14	sim	0	0	0	não	2	82.6	1.7	28.58	2	54.1176	142	100	1	infertilidade	92	1	58	0	32	0	0	94	0	93
13745860D	A	1	19	0	0	0	0	1	H;Ac;AM		12	2	espanio	0	0	0	0		5	hipotireodismo; nega DM; POT de HTA por ca in situ de colo uterino	0	nega DM		12	não	1	0	0	virgo	3	86.65	1.75	28.29	2	51.4286	125	68	0	hipotireodismo; nega DM; POT de HTA por ca in situ de colo uterino	90	1	51	0	41	0	0	85	0	62
3323396D	A	1	28	0	0	0	0	1	H;AM;Ac		60	3	amenorreia	0	0	0	0		0		0			16	não	1	0	0		3	66.45	1.7	22.99	1	42.3529	110	70	0		72	0	54	0	91	0	0	95	0
13682511F	A	1	21	0	0	0	0	0	Ac;H;A;AM		96	2	espaniomenorréia	0	0	0	0		5	fumante; LIEBG	1	tia materna diabética		13	sim	0	0	0		2	65.3	1.63	24.57	1	44.1718	91	65	0	fumante; LIEBG	72	0	97	0	61	0	0	87	0	89
13709723J	A	1	31	0	0	0	0	1	Ac;H;AM		156	2	espaniomenorréia	0	0	0	1	prednisona	5	síndrome nefrótica a partir dos 27a em tratamento	0			18	sim	0	0	0		2	56.45	1.52	24.4	1		107	64	0	síndrome nefrótica a partir dos 27a em tratamento		0	70	0	140	0	0	88	0	104
13813468K	A	1	27	0	0	0	0	1	Ac;H;AM		60	3	amenorréia	0	1	0	0	diane;provera	5	litíase renal; tabagista	0			16	sim	0	0	0		2	47.4	1.64	17.6	1	39.0244	93	65	0	litíase renal; tabagista	64	0	46	1	43	0	0	84	0	75
13790262J	A	1	29	0	0	1	0	0	H;AM;A		84	3	amenorréia	0	1	0	0	aco	5	amenorréia pós parto complicado há 7a; SM	0			15	sim	0	1	1		2	97.1	1.69	33.99	3	59.7633	133	82	0	amenorréia pós parto complicado há 7a; SM	101	1	40	1	206	1	0	97	1	110
13743284F	A	1	41	0	0	0	0	1	Ac;H;AM		336	3	amenorréia	0	0	0	1	puran	5	apnéia do sono; infertilidade 1a; hipotireoidismo+ SM	1	mãe diabética		13	sim	0	0	0		2	102.86	1.56	42.2	5	73.0769	149	93	1	apnéia do sono; infertilidade 1a; hipotireoidismo+ SM	114	1	32	1	246	1	0	99	1	171
13788495K	A	1	26	0	0	0	0	1	Ac;H;AM		312	3	amenorréia	0	1	0	0	diane;carbamazepina, risperidona	1	pubarca precoce aos 5a; esquizofrenia	1	pai com DM		13	não	1	0	0		3	100.2	1.55	41.7	5	83.2258	130	80	0	pubarca precoce aos 5a; esquizofrenia	129	1	51	0	82	0	0	92	0	108
13625975K	A	1	23	0	0	1	0	1	H; AM		132	2	opso	1	0	0	0	pela endo usa met	2	HAS; esteatose hepática; MET por longo tempo	3	irmã com SOP		12	sim	0	0	0	condom	3	126.15	1.68	44.6	5	65.4762	126	81	0	HAS; esteatose hepática; MET por longo tempo	110	1	62	0	107	0	0	77	0	89
13721268H	A	1	30	0	0	0	0	1	Ac;H;AM		180	2	espanio/hipermenorréia	0	1	0	0	Diane;Cicloprimogyna;tamisa 20;	5	miopia grave	0			11	sim	0	0	0		2	58.9	1.49	26.5	2	48.3221	130	84	1	miopia grave	72	0	55	0	133	0	0	68	0	81
13483391J	A	1	25	0	0	1	0	0	A;AM;H		84	3	amenorréia	0	0	0	0	não	5	rinite alergica; tireoidite de Hashimoto	1	avó diabetica		15	sim	0	0	0	não	2	76	1.63	28.6	2		119	69	0	rinite alergica; tireoidite de Hashimoto		2	33	1	226	1	0	76	0	185
13827886I	A	1	27	0	0	0	1	0	Ac;A;AM		192	3	amenorréia	0	1	0	0	diane;perlutan	0		3	irmã SOP		19	sim	0	0	0	condom	3	108.15	1.65	39.7	4	67.8788	134	72	0		112	1	39	1	136	0	0	92	0	119
13843920D	A	1	24	0	0	0	1	1	Ac;AM		48	3	amenorréia	0	0	0	1	clomid	0		1	mãe diabética		12	sim	0	0	0	não	2	58.15	1.61	22.4	1	49.0683	123	83	1		79	0	55	0	94	0	0	95	0	181
13499422A	A	1	21	0	0	0	0	1	Ac;H;AM		60	3	amenorréia	0	1	0	0	diane	0		1	avô paterno e materno diabéticos		12	sim	0	0	0	sim	1	75	1.6	29	2	56.25	116	70	0		90	1	53	0	72	0	0	88	0	155
13610402I	A	1	23	1	0	1	1	1	AM		108	3	amenorréia	0	1	0	0	harmonet;metformina	0	nega DM; infertilidade 1a	0			12	sim	0	0	0	não	2	71.95	1.53	30.736	3	58.1699	116	68	0	nega DM; infertilidade 1a	89	1	51	0	153	1	0	99	0	73
13714495G	A	1	28	0	0	0	0	0	Ac;H;AM;A		24	3	amenorréia	0	0	0	0	não	2	SAF, trombose MID; HAS, depressão	0			13	não	1	0	0		3	82.9	1.6	32.3828	3	68.75	130	80	0	SAF, trombose MID; HAS, depressão	110	1	55	0	175	1	0	84	0	114
13788517G	A	1	28	0	0	1	0	1	H;AM		60	3	amenorréia	0	0	0	0		2	infertilidade; HAS	0			13	sim	0	0	0		2	94.8	1.72	32.0443	3	65.6977	127	92	1	infertilidade; HAS	113	1	46	1	158	1	0	88	1	121
13859313C	A	1	22	0	0	0	0	1	Ac;H;AM		120	3	amenorréia	0	1	0	0	diane	0	s/referência; libido aumentado	0			12	sim	0	0	0		2	95.4	1.65	35.0413	4	57.5758	138	81	0	s/referência; libido aumentado	95	1	44	1	126	0	1	100	1	135
13857492H	A	1	17	0	0	1	0	1	H;AM		24	0	hipermenorréia	0	1	0	0	diane	0	enxaqueca	0			12	não	1	0	0		3	64.7	1.58	25.9173	2	48.7342	120	60	0	enxaqueca	77	0	68	0	61	0	0	85	0	114
13799760B	A	1	30	0	0	1	0	0	A;AM;H		204	2	espaniomenorréia	0	0	0	0	não	0	fenda lábio-palatina corrigida	1	avô materno, avó paterna, tia pat c/DM		13	sim	0	0	0		2	58.75	1.6	22.9492	1	48.75	100	65	0	fenda lábio-palatina corrigida	78	0	63	0	65	0	1	107	0	105
13798393K	A	1	25	1	0	1	1	1	AM		36	2	espanio	0	0	0	1	clomid	0		1	pai diabético		15	sim	0	0	0	sim	1	69.8	1.56	28.6818	2	51.2821	128	81	0		80	0	48	1	64	0	0	79	0	82
13847662D	A	1	26	0	0	0	0	1	Ac;H;AM		144	2	espanio	0	1	0	0	ACO dos 14 a 21a	0		1	avô paterno diabético		13	sim	0	0	0	s/VS no mom	3	64.4	1.62	24.5389	1	54.321	115	72	0		88	0	61	0	52	0	0	75	0	122
3311747G	A	1	24	0	0	0	0	1	Ac;H;AM		108	3	amenorréia	0	1	0	0	diane por 8a,suspendeu pq não me	0		0	irmãos obesos		13	sim	0	0	0	condom	3	108.15	1.5	48.0667	5	74	112	70	0		111	1	62	0	45	0	0	83	0	106
3189358F	A	1	29	0	1	1	0	0	H;A		48	2	espanio	0	1	0	0	ACO	4	bronquítica na infância; ganho de peso excessivo há 4a	4	irmã diabética; HAS (mãe, irmã, tios)		11	sim	0	0	0	sim	1	118.65	1.65	43.6	5	65.4545	119	75	0	bronquítica na infância; ganho de peso excessivo há 4a	108	1	46	1	205	1	0	95	1	139
4076131C	A	1	33	0	0	0	0	0	Ac;H;A;AM		156	2	espanio	0	0	0	0		0	acidente de carro com cirurgias no braço	2	mãe com HAS		14	não	1	0	0	virgo	3	120.7	1.66	43.8	5		138	88	1	acidente de carro com cirurgias no braço		1	42	1	208	1	1	103	1	146
2976344H	A	1	33	0	0	1	0	0	H;A;AM		264	2	espanio	0	0	1	0	flutamida,metformina, ACO	0		0			11	sim	0	3	3	não	2	76.7	1.62	29.3	2	62.963	123	79	0		102	1	32	1	340	1	1	125	2	236
13796245E	A	1	30	0	0	1	1	0	A;AM		36	2	espanio	1	0	0	0	metformina	2	HAS + Obesidade	0			13	sim	0	0	0	sim	1	93.05	1.68	32.9	3	64.881	130	80	1	HAS + Obesidade	109	1	52	0	237	1	0	93	1	155
2002332F	A	1	33	0	0	1	0	1	H;AM		60	2	espanio	0	1	0	0	diane	5	DHEG, obesidade e menarca tardia	3	prima com hirsutismo		9	sim	0	1	0	ACO	3	100.55	1.6	39.3	4	86.875	120	80	0	DHEG, obesidade e menarca tardia	139	1	57	0	91	0	0	88	0	152
2167686F	A	1	32	0	0	0	0	0	H,Ac,A,AM		240	3	amenorreia	0	1	0	0	selene, anlodipino, AAS, liptor	0		3	irmã com SOP		14	sim	0	1	1	ACO	3	74.8	1.69	26.2	2	49.7041	137	94	1		84	0	44	1	64	0	0	87	0	80
2263934B	A	1	27	0	0	0	1	1	Ac, AM		180	2	espanio	0	0	0	0	não	0	rinite alergica	0			12	sim	0	3	1	Condom	3	66	1.58	26.5	2	60.7595	90	60	0	rinite alergica	96	1	57	0	109	0	1	102	0	185
2776654G	A	1	19	0	0	0	0	1	Ac,H,AM		48	3	amenorréia	0	1	0	0	selene; sibutramina, quetiapina	0		1	avó materna e paterna diabetica; mãe teve DMG na gravidez dela;		11	sim	0	0	0	ACO	3	97.6	1.65	35.84	4	58.1818	115	75	0		96	1	53	0	87	0	0	85	0	94
3355836G	A	1	22	0	0	1	0	1	AM,H		48	2	espanio	0	1	0	0	diane 35	0		0			13	sim	0	0	0	há 3a	1	66.65	1.54	28.1	2	55.8442	100	60	0		86	0	44	1	105	0	0	85	0	108
6023694B	A	1	19	0	0	1	0	1	AM,H		48	2	espanio	0	0	0	1	risperidona, lamotrigina, clobazam, valproato sódico	5	eplepsia+retardo menstal; Tireoidite auto-imune (eutireoidismo)	0			10	não	1	0	0	virgo	3	81	1.63	30.48	3	58.8957	105	71	0	eplepsia+retardo menstal; Tireoidite auto-imune (eutireoidismo)	96	1	48	1		2	0	91	3	93
13612664D	A	1	31	0	0	1	0	1	AM,H		36	2	espanio	0	0	0	0	não	0	IIIGIIIP Laqui, espanio há 3a	1	mãe com DM		14	sim	0	3	3	laqui	3	79	1.59	31.24	3	64.7799	120	82	0	IIIGIIIP Laqui, espanio há 3a	103	1	34	1	189	1	0	94	1	128
13615493K	A	1	29	0	0	1	0	1	H,AM		24	2	espanio	0	0	0	0	não	5	hipertrigliceridemia	3	mãe com SOP		14	sim	0	1	1	Condom	3	90.65	1.52	39.23	4	78.9474	118	62	0	hipertrigliceridemia	120	1	37	1	89	0	0	90	0	110
13785624G	A	1	19	0	0	0	0	0	Ac;H;A;AM		24	3	amenorréia	0	0	0	0	não	4	ganho de peso com ACO	0			12	sim	0	0	0	condom	3	68.65	1.54	28.9	2	55.1948	112	62	0	ganho de peso com ACO	85	0	39	1	192	1	0	88	0	73
13813678K	A	1	23	0	0	0	0	0	AM,Ac,H,A		60	3	amenorréia	0	0	1	0	ACO; MET	0	apendicetomia	2	mãe HAS e hipotireodismo		14	não	1	0	0	virgo	3	95.05	1.62	36.21	4	67.9012	121	58	0	apendicetomia	110	1	38	1	63	0	0	88	0	155
13815706I	A	1	27	0	0	0	0	0	Ac,AM,H,A		24	3	amenorréia	0	1	0	0	diminut	0	obesidade; glaucoma	0			8	sim	0	3	2	ACO	3	72.95	1.58	29.22	2	55.6962	110	60	0	obesidade; glaucoma	88	0	44	1	78	0	1	102	0	87
13826970H	A	1	29	0	0	0	0	1	Ac,AM,H		132	2	espanio	0	1	0	0	Diane desde 14a; espironolactona	5	bronquite	1	Avós paternos c/DM		14	sim	0	0	0	ACO	3	63.3	1.67	22.69	1		112	73	0	bronquite		0	50	0	87	0	0	87	0	124
13850381G	A	1	21	0	0	0	0	0	Ac,H,AM,A		48	2	espanioamenorréia	0	1	0	0	ACO	4	ganho de peso excessivo a partir dos 15a	0	nega diabetes em família		13	sim	0	0	0	1ária ha 4 anos	1	102.95	1.63	38.74	4	70.5521	116	78	0	ganho de peso excessivo a partir dos 15a	115	1	39	1	219	1	1	101	1	127
13857506E	A	1	23	1	0	1	1	1	AM		132	2	espanio	0	1	0	0	ACO por 1a há 8a	5	enxaqueca	1	mãe e avó materna com ca de mama; mãe com diabetes		12	não	1	0	0	virgo	3	72.8	1.7	25.13	2	45.8824	110	81	0	enxaqueca	78	0	47	1	84	0	0	81	0	65
13871512B	D	1	22	0	0	1	1	0	A,AM		156	2	espanio	0	1	0	0	selene / ciclo 21	5	gastrite	1	Mãe: tto p/ engravidar; Tia: 6 abortos; Avó paterna: DM		12	não	1	0	0	virgo	3	58.2	1.67	20.86	1		105	64	0	gastrite		0	53	0	44	0	0	96	0	84
13877720G	A	1	29	0	0	1	0	1	H,AM		180	2	espanio	0	1	0	0	diane	0		2	irmã com SOP; HAS, pai e mãe; nega DM		14	sim	0	0	0	há 8a	1	102.5	1.64	38.1	4	64.6341	120	60	0		106	1	44	1	160	1	0	96	1	182
13877736I	A	1	20	0	0	0	0	1	H,AM,Ac		96	2	espanio	0	0	0	0	não	0		0			12	não	1	0	0	virgo	3	51.5	1.52	22.29	1	47.3684	114	69	0		72	0	54	0	35	0	0	76	0	74
13989956E	A	1	28	0	0	0	0	0	AC;H;A;AM		120	2	espanio	0	1	0	0	diane	0	2 perdas gestacionais18 e 20s	2	HAS		13	sim	0	2	0	2ária	1	51.2	1.47	24	1	55.7823	120	80	0	2 perdas gestacionais18 e 20s	82	0	56	0	127	0	0	89	0	103
13908137G	A	1	20	0	1	0	0	1	H,Ac		72	0	eumenorréia	0	1	0	0	diclyn	1	pubarca aos 6a; fumante	0			11	sim	0	0	0	Condom	3	79.95	1.68	28.32	2	55.9524	110	61	0	pubarca aos 6a; fumante	94	1	42	1	109	0	0	82	0	117
13923022J	A	1	18	0	0	1	0	1	AM,H		48	3	amenorréia	0	0	0	0		4	ganho de peso	0			14	não	1	0	0		3	88.2	1.57	35.78	4	64.3312	103	69	0	ganho de peso	101	1	70	0	152	1	1	104	1	122
13929356J	A	1	24	0	0	1	0	1	H,AM		144	2	espanio	0	1	0	0	ACO	5	Epilepsia + Retardo Mental	0			12	sim	0	0	0		2	87.9	1.5	39.06	4	73.3333	105	70	0	Epilepsia + Retardo Mental	110	1	43	1	183	1	0	91	1	157
13881066H	A	1	22	0	0	1	1	0	A,AM		48	2	espanio-amenorréia	0	0	0	0	não	4	ganho de peso (10kg) nos últimos 2a	0			12	sim	0	0	0	Condom	3	67	1.6	26.17	2	56.25	110	50	0	ganho de peso (10kg) nos últimos 2a	90	1	46	1	148	0	0	91	0	84
13926066A	A	1	19	0	0	0	0	0	Ac,A,AM,H		12	3	amenorréia	0	1	0	0	primolut-nor (sem sucesso)	5	asma leve intermitente	0			11	não	1	0	0	virgo	3	95.6	1.6	37.34	4	66.25	122	62	0	asma leve intermitente	106	1	26	1	107	0	1	104	1	185
13929870A	A	1	20	0	0	1	0	0	H;A;AM		84	2	espanio	0	0	0	0	não	5	paciente adotada;	0			11	sim	0	0	0	condom	3	84.4	1.5	37.5	4	83.3333	102	67	0	paciente adotada;	125	1	35	1	169	1	0	76	1
3357622A	A	1	29	0	0	0	0	1	H; AM; Ac		192	3	amenorréia	0	1	0	0	provera, clomid	5	tabagista	1	mãe com DM; pai teve ca de próstata		13	sim	0	1	1		2	105	1.66	38.1	4	66.8675	102	59	0	tabagista	111	1	42	1	57	0	1	104	1	122
77112755E	A	1	34	0	0	0	0	1	Ac; H; AM		240	2	espanio	0	1	0	0	Diane 35, Ciclo 21	3		1	Tios paternos: DM		13	sim	0	1	0	não	2	101	1.65	37	4	71.5152	100	70	0		118	1	43	1	336	1	0	96	1	179
55718545D	A	1	29	0	0	1	0	1	H; AM		36	2	espanio	0	1	0	0	ACO	5		0	Sd WPW, ablação no INCOR;		12	sim	0	1	1	não	2	81.5	1.56	33.4	3	67.3077	122	79	0		105	1	30	1	206	1	0	83	1	140
55716850D	A	1	17	0	0	1	1	1	Ac; AM		36	2	espanio	0	1	0	0	Diane 35	5	Obesidade; CIA fez cirurgia no INCOR	2	Mãe e Irmão: HAS		14	sim	0	0	0	condom	3	89	1.7	30.8	3	57.9412	114	64	0	Obesidade; CIA fez cirurgia no INCOR	98.5	1	34	1	154	1	0	88	1	134
13887873A	A	1	21	0	0	0	1	1	Ac; Al; AM		12	3	amenorréia	0	1	0	0	diane	2		2	HAS pai e mãe; mãe teve aneurisma cerebral; irmã com SOP		13	sim	0	1	0	não	2	69.3	1.57	28.1	2		90	60	0			0	44	1	227	1	0	81	0	89
13866854a	A	1	22	0	0	0	0	1	Ac; H; AM		84	2	espanio	0	0	0	0	não	5	depressão - risperidona há 1 ano	0			11	não	1	0	0	virgo	3	54.2	1.63	20.4	1	41.1043	135	78	0	depressão - risperidona há 1 ano	67	0	50	0	99	0	0	85	0	110
3171009A	A	1	32	0	0	1	0	1	AM; H		240	2	espanio	0	1	0	0	Mercilon Conti	0		1	Mãe: DM; irmã com ca de mama aos 37 anos			sim	0	3	2	vasectomia	3	68	1.49	30.6	3		110	70	0			2	55	0	93	0	0	81	0
14034564I	A	1	29	0	0	0	0	1	Ac; AM; H		180	3	amenorréia	0	1	0	0	ACO	0		0			14	sim	0	0	0	não	2	109	1.65	40	5		123	83	1			1	41	1	103	0	0	90	0	118
13949153I	A	1	26	0	0	0	0	1	Ac,H,AM		156	2	espanio	0	1	0	0	Diane 35	0		2	mãe HAS		13	sim	0	0	0	sim	1	55	1.57	22.3	1		106	64	0			0	48	1	68	0	0	88	0
14016433C	A	1	31	0	0	1	0	1	AM, H		228	2	espanio	0	0	0	0		0		3	irmã com SOP		12	não	1	0	0	não	2	95	1.69	33.3	3		110	70	0			1	63	0	112	0	0	88	0	138
14016169K	A	1	40	0	1	1	0	1	H		240	0	eumenorréia	0	0	0	0	não	5	mau passado obstétrico - 3 partos prematuros - nenhum filho vivo	0			12	sim	0	3	3	MPO	3	61	1.54	25.7	2		130	70	0	mau passado obstétrico - 3 partos prematuros - nenhum filho vivo		0	28	1	244	1	0	88	0	82
13850734C	A	1	25	0	0	1	0	1	H; AM		144	0	hipermenorréia	0	0	0	0		5	obesidade	0			14	não	1	0	0		3	111	1.72	35.8	4		125	72	0	obesidade		1	46	1	58	0	0	74	0	73
13988547F	A	1	28	0	0	1	0	1	H; AM		144	2	espaniomenorréia	0	1	0	0	Diane 35, purant T4	5	LES, obesidade, CA papilífero de tireóide	0			12	não	1	0	0		3	73	1.5	32.4	3	67.3333	148	65	0	LES, obesidade, CA papilífero de tireóide	101	1	54	0	105	0	0	73	0	64
13978903A	A	1	24	0	0	0	0	1	Ac; H; AM		120	3	amenorréia	0	0	0	0	não	5	obesidade, embolização de HAV	0			15	sim	0	0	0	desejo reprodutivo	1	71.7	1.67	25.7	2	54.491	118	71	0	obesidade, embolização de HAV	91	1	74	0	132	0	0	81	0	96
2753287E	B	2	23	0	0	0	0	0	H;Ac;A;AM		132	2	Espanio	0	0	0	0		0	hepatite na infância	0			12	não	1	0	0		3	80	1.5	35.5	4	64	110	80	0	hepatite na infância	96	1	33	1	71	0	1	125	2	275
3183529C	B	2	18	0	0	0	0	1	H;Ac;AM		48	2	Espanio	0	0	0	0		2	HAS, depressão	0			11	sim	0	0	0	coito inter.	3	59.5	1.59	23.5	1		120	90	1	HAS, depressão		0	77	0	60	0	0	82	0
3239395I	B	2	19	0	0	0	0	0	H;Ac;A;AM		72	2	espanio	0	1	0	0	diane;cicloprimo;decadron,aldactone	0		1	tios paternos diabéticos; mãe fez tratamento para engravidar		13	sim	0	0	0	gynera	3	62.75	1.59	24.8	1		120	80	0			0	78	0	102	0	0	79	0
3332040C	B	2	21	0	0	0	1	0	A;Ac;Am		120	3	Amenorréia	0	0	0	1	HCTZ	2	HAS (hidrocloro)	0			12	não	1	0	0	virgo	3	108	1.58	43.4	5		170	100	1	HAS (hidrocloro)		1	51	0	66	0	0	83	0
3375770D	B	2	26	0	0	0	0	1	H;AC;AM		120	2	ESPANIO	0	0	0	0	N	5	CARDIOPATIA	0			16	sim	0	0	0	VASECTOMIA	3	64.75	1.58	25.9	2	52.5316	126	57	0	CARDIOPATIA	83	0	55	0	122	0	0	90	0	114
2907495C	B	2	24	0	0	0	0	1	H;AC;AM		36	0	HIPERMENOR	0	1	0	0	DIANE;penicilamida	5	ESCLERODERMIA	0				não	1	0	0		3	56.75	1.57	23	1	46.4968	110	70	0	ESCLERODERMIA	73	0	49	1	98	0	0	83	0
3213953H	B	2	20	0	0	1	0	1	H;AM		12	2	espanio	0	1	0	0	ACO	0		1	avós e tias diabéticas		12	não	1	0	0	virgo	3	57.6	1.69	20.1	1		100	70	0			0	51	0	28	0	0	83	0	72
13485658D	B	2	34	0	0	0	0	1	H;AM;Ac		216	2	espanio	0	0	0	0		0	trauma pela perda do filho	0			16	sim	0	1	1		2	103	1.64	38.2957	4				2	trauma pela perda do filho		1	53	0	103	0	0	83	0	129
13622245H	B	2	27	0	0	1	0	0	H;A;AM		48	3	amenorreia	0	1	0	0	finasterida, diane	0	espanio desde a menarca, amenorreia há 4a c/ piora do hiperandrogenismo	0			10	sim	0	0	0	sim	1	89.7	1.55	37.3361	4	69.0323	113	77	0	espanio desde a menarca, amenorreia há 4a c/ piora do hiperandrogenismo	107	1	68	0	47	0	0	86	0	97
13694661d	B	2	23	0	0	1	0	1	H;AM		120	2	espanio	0	1	0	0	ACO;mesigyna, clomid	0		1	DM (tias, irmãs); primas com SOP		13	sim	0	0	0	sim	1	72.75	1.57	29.5144	2	56.6879	122	67	0		89	1	39	1	66	0	0	81	0	85
44206544I	B	2	28	0	0	1	0	1	H;AM		180	2	espaniomenorréia	0	1	0	0	Diane;siflema;primolut nor;	0	ansiedade	2	pai IAM		13	não	1	0	0		3	52.9	1.58	21.19	1	44.9367	106	64	0	ansiedade	71	0	58	0	71	0	0	80	0
3290239C	B	2	29	0	0	1	0	1	H;AM		204	2	espanio	0	1	0	0	diane +androcur por 3a;atual diane+MET	0		1	avô paterno diabético; irmã com SOP		12	não	1	0	0	virgo	3	98.7	1.63	37.1486	4	65.6442	122	90	1		107	1	89	0	107	0	0	84	0
3236633J	B	2	22	0	1	0	0	1	Ac;H;		144	0	hipermen	0	0	0	0	não	0	obesidade	0			10	não	1	0	0	virgo	3	89.6	1.55	37.3	4	67.0968	120	58	0	obesidade	104	1	47	1	113	0	0	90	0	136
3363375I	B	2	23	0	0	0	0	1	Ac;H;AM		156	2	espanio	1	0	0	0	glucoformin	0		0			10	não	1	0	0	virgo	3	73	1.66	26.5	2	49.3976	120	84	1		82	0	43	1	135	0	0	86	0	98
13489531A	B	2	24	0	0	1	0	1	AM,H		96	3	amenorreia	0	1	0	0	perlutan	5	Obesidade + CA de paratireóide	0			10	sim	0	3	0	há 1a e 5m	1	130.05	1.63	48.95	5	73.0061	125	92	1	Obesidade + CA de paratireóide	119	1	40	1	77	0	1	101	1	132
13789195g	B	2	20	0	0	0	0	1	Ac;H;AM		96	2	espanio	0	0	0	0	não	0	asma leve intermitente; virgo	0			12	não	1	0	0	virgo	3	76.55	1.63	28.8	2	60.1227	100	60	0	asma leve intermitente; virgo	98	1	46	1	62	0	0	89	0	122
6155098I	B	2	17	0	0	1	0	0	AM;A;H		12	2	espanio	0	0	0	0	não	0	enxaqueca	1	Mãe: DM2		13	não	1	0	0	virgo	3	64.7	1.63	24.35	1	57.0552	96	55	0	enxaqueca	93	1	46	1	48	0	0	79	0
13816790E	B	2	29	0	0	0	0	0	Ac,AM,H,A		216	2	espanio	0	0	0	1	captopril, AAS	2	HAS (captopril,HCTZ);bariátrica em 2011	0			12	sim	0	0	0	Condom	3	124	1.7	42.9	5	70.5882	119	71	1	HAS (captopril,HCTZ);bariátrica em 2011	120	1	33	1	130	0	0	88	1	188
13842704H	B	2	25	1	0	1	1	1	AM		144	2	espanio	0	1	0	0	ciclo21	0		0			13	sim	0	0	0	esterelidade 1a.	1	91.55	1.64	34.03	3	59.7561	132	78	0		98	1	58	0	91	0	1	111	2	237
13858727G	B	2	26	1	0	1	1	1	AM		156	2	espanio	0	1	0	0	miranova	0		1	Avó materna: DM		13	sim	0	0	0	virgo	3	72.7	1.58	29.12	2		154	62	0			2	45	1	52	0	0	75	0	115
13866690A	B	2	31	0	0	0	0	0	Ac;A;AM;H		219	2	espanio	0	1	0	0	diane por 3m	0		1	avó materna com DM		14	sim	0	2	2	vasectomia	3	83.55	1.59	33.04	3	59.7484	123	85	1		95	1	47	1	93	0	0	91	1	128
13928456K	B	2	26	0	0	0	0	1	Ac;H,AM		48	3	amenorréia	0	1	0	0	cicloprimogyna, clomid	5	obesidade	0			12	sim	0	0	0	há 4a	1	83.55	1.59	33.04	3	66.6667	100	70	0	obesidade	106	1	39	1	75	0	0	97	0	89
14060323J	B	2	34	0	0	0	0	1	H; AM; Ac		192	2	espaniomenorréia	0	1	0	0	microvlar	0		1	mãe com DM; irmã com SOP; outra com infertilidade		12	não	1	0	0		3	84	1.55	34.9	3		120	80	0			1	47	1	127	0	0	84	0	115
14062876F	B	2	32	0	0	1	0	1	AM; H		60	2	espaniomenorréia	0	1	0	0	Primolutnor	5	obesidade, infertilidade; fumante	3	irmã com SOP?		11	sim	0	0	0	sim	1	78	1.6	30.4	3		96	57	0	obesidade, infertilidade; fumante		2	42	1	134	0	0	86	0	108
14079716I	B	2	17	0	0	0	0	1	Ac; H; AM		60	2	espaniomenorréia	0	0	0	0	não	0		4	Mãe com DM e HAS		12	não	1	0	0		3	63	1.73	21	1		90	60	0			0	48	1	68	0	0	82	0	97
2249410C	C	3	20	0	1	1	0	0	H;A		12	0	Eumenor.	0	1	0	0	harmonet	0		0			11	sim	0	1	0	ACO	3	60.1	1.64	22.3	1	46.3415	120	70	0		76	0	54	0	83	0	0	86	0
13436242J	C	3	23	0	1	1	0	1	H;		108	0	Eumenor.	0	0	0	0		4	ganho de peso	1	avó pat DM		14	sim	0	0	0		2	71.35	1.56	29.3	2	51.2821	120	80	0	ganho de peso	80	0		2		2	0	92	0	124
13588644K	C	3	21	0	1	0	0	0	H;Ac;A		252	0	eumenor.	0	0	0	0	benzetacil (FR)	5	Pais c/ aum pêlos; febre reumática (em uso de benzetacil)	0			12	sim	0	0	0	não	2	55.7	1.6	21.7578	1	44.375	130	81	0	Pais c/ aum pêlos; febre reumática (em uso de benzetacil)	71	0	40	1	91	0	0	81	0	34
137055841H	C	3	18	0	1	0	0	1	H;Ac;Qc		72	0	eumenorreia	0	1	0	0	diane	0	Cisto ovário	0			13	não	1	0	0		3	51.4	1.59	20.33	1	42.7673	102	66	0	Cisto ovário	68	0	44	1	42	0	0	84	0	99
13736154J	C	3	20	0	1	1	0	1	H		96	0	nl	0	0	0	0	não	0		1	mãe diabética		10	sim	0	0	0	condom	3	99.9	1.58	40	5	65.8228	123	75	0		104	1	45	1	73	0	1	105	1	131
13795476C	C	3	24	0	1	1	0	0	A;H		36	0	nl	0	1	0	0	acp;diane	0		3	nega DM na família; mãe peluda; irmã com SOP		13	sim	0	0	0	condom	3	71.55	1.55	29.8	2	57.4194	113	70	0		89	1	32	1	219	1	0	85	1	93
13846470E	C	3	21	0	1	0	0	1	Ac,H		24	0	eumenorréia	0	0	0	0		0		3	irmã com SOP; nega diabetes		11	sim	0	0	0	condom	3	60.1	1.6	23.4766	1	46.25	120	69	0		74	0	43	1	113	0	0	83	0	151
13857859H	C	3	23	0	1	0	0	1	Ac;H		144	0	eumenorréia	0	1	0	0	selene	0	dismenorréia	0			11	não	1	0	0	virgo	3	59	1.53	25.2	2	50.9804	124	69	0	dismenorréia	78	0	89	0	78	0	0	72	0	80
13867634J	C	3	34	0	1	0	0	0	H,A,Ac		156	0	eumenorréia	0	0	0	0	não	0		0	mãe com ca de mama aos 33 anos		13	sim	0	2	0	ACO	3	58	1.55	24.14	1	48.3871	108	60	0		75	0	80	0	62	0	0	81	0	110
13901370G	C	3	17	0	1	0	0	1	Ac, H		60	0	eumenorréia	0	0	0	0	não	0		1	Família: DM		12	não	1	0	0	virgo	3	78	1.68	27.63	2	64.881	109	62	0		109	1	38	1	58	0	0	94	0	83
13912122F	C	3	20	0	1	0	0	1	H; Ac		96	0	eumenorréia	0	0	0	0	tópicos	0		4	avô paterno DM; avó paterna, HAS		11	não	1	0	0	virgo	3	68.1	1.54	28.7	2		132	82	1			2	59	0	118	0	0	89	0
13794859F	C	3	30	0	1	0	0	1	Ac;H		228	0	eumenorréia após 16a	0	1	0	0	ACO por 6a; puramt4	5	DMG na gravidez; hipotireoidismo	1	mãe e tia avó materna c/DM; mãe e tia mat com ca de mama		11	sim	0	3	1	condom	3	89.5	1.69	31.3	3	60.355	100	70	0	DMG na gravidez; hipotireoidismo	102	1	40	1	67	0	0	90	0	98
13478033H	C	3	31	0	1	1	0	0	A;H		24	0	eumenorréia	0	0	0	0	não	5	SAAF; tabagista	1	DM:pais, tios avós paternos		13	sim	0	7	3	Condom	3	70.9	1.59	28.04	2	56.6038	97	64	0	SAAF; tabagista	90	1	30	1	310	1	1	102	2	221
3369583C	D	4	20	0	0	0	1	1	AC;AM		84	0	HIPERMENOR	1	0	0	0	MET por 7m	0		1	tia paterna com DM		13	não	1	0	0		3	59.3	1.58	23.7	1				2			0	53	0	73	0	1	125	0	94
13463327D	D	4	33	1	0	1	1	1	AM		240	2	espanio	0	1	0	0	AMP	0		0			13	sim	0	1	1	sim	1	50.1	1.53	21.402	1	46.4052	102	59	0		71	0	70	0	69	0	0	86	0	81
13732357H	A	1	24	0	0	1	0	0	H;A;AM		144	2	espanio	0	0	0	1	sinvast; metformina;captopril	0		3	nega diabetes; irmã c/ hirsutismo		12	sim	0	0	0	s/VS	3	98.95	1.64	36.8	4	64.6341	136	84	1		106	1	41	1	180	1	1	113	2	243
13816927K	D	4	24	0	0	0	1	0	Ac;A;AM		96	3	amenorréia	0	1	0	0	diane	0	enxaqueca	0			16	sim	0	0	0		2	53.75	1.59	21.26	1	44.0252	120	70	0	enxaqueca	70	0	46	1	67	0	2		0
13652868A	D	4	24	0	0	0	1	1	AM,Ac		144	2	espanio	0	0	1	0	diane, selene, MET	2	HAS, hipotireoidismo	1	Mãe diabética		12	sim	0	0	0	ACO	3	114.3	1.65	41.98	5	67.8788	146	112	1	HAS, hipotireoidismo	112	1	36	1	77	0	2		1
	D	4	21	1	0	1	1	1	AM		108	2	espanio	0	1	0	0	diane por 3m	0		0			12	sim	0	0	0	Condom	3	56	1.49	25.22	2		102	61	0			0	64	0	51	0	0	91	0	92
13797954C	A	1	22	0	0	1	0	1	H; AM		132	3	amenorréia	0	0	0	0	não	0		0			11	sim	0	0	0	condom	3	60	1.59	23.7	1	54.717	100	70	0		87	0	71	0	197	1	0	89	0	63
3144570E	D	4	36	1	0	1	1	1	AM		240	2	espanio	0	0	0	0	não	0	sobrepeso, DRGE?	0			15	sim	0	2	2	não	2	71	1.55	29	2	86.4516	134	71	0	sobrepeso, DRGE?	134	1	49	1	66	0	0	82	0
13975523d	A	1	26	0	1	1	0	1	H		144	3	amenorréia	0	1	0	0	diane	0	cisto de ovario	3	mãe com SOP		11	sim	0	1	0	condom	3	92	1.67	32.9	3	55.3892	110	70	0	cisto de ovario	92.5	1	33	1	118	0	1	103	2
13716232D	A	1	38	0	0	1	0	0	A;AM;H		108	3	amenorréia	0	0	0	0		0	ressecção de pólipo endometrial	0			17	sim	0	1	0		2	52.1	1.54	21.9683	1	47.4026	119	81	0	ressecção de pólipo endometrial	73	0	65	0	78	0	0	94	0	111
13746013J	D	4	21	0	0	0	0	0	Ac;H;AM;A		48			0	0	0	0	não	4	ganho excessivo de peso aos 17a pós uso de corticóides	1	pai DM, teve IM aos 44a		15	sim	0	0	0	condom	3	95.95	1.66	34.82	3	58.4337	127	77	0	ganho excessivo de peso aos 17a pós uso de corticóides	97	1	34	1	124	0	0	86	0	160
13843052G	D	4	23	0	0	0	1	1	AM,Ac		72	2	espanio	0	1	0	0	selene / cicloprimogyna	5	betatalassemia	2	Mãe: HAS; Pai: ca de próstata		17	sim	0	0	0	Condom	3	64.85	1.64	24.11	1	48.7805	109	51	0	betatalassemia	80	0	50	0	49	0	0	87	0	117
13857027G	D	4	24	0	0	1	1	0	AM,A		96	3	amenorréia 1ária	0	1	0	0	Provera	5	alopecia areata	1	avó materna com DM		16	sim	0	0	0	ha 2 anos	1	67.5	1.58	27.03	2	51.8987	90	58	0	alopecia areata	82	0	32	1	161	1	0	85	0
13814712D	D	4	27	0	0	0	1	1	AM,Ac		156	2	espanio	0	1	0	0	selene por 3m	0	infertilidade 1a	1	tios paternos c/DM		14	sim	0	0	0	1ária ha 1 ano	1	60.65	1.6	23.69	1	45.625	116	68	0	infertilidade 1a	73	0	59	0	81	0	0	84	0
13995028G	A	1	27	0	0	0	0	1	Ac;H;AM		168	3	amenorréia	0	1	0	0	diane, selene, cicloprimogyna	0	tabagismo	2	HAS		13	sim	0	0	0	condom	3	75.95	1.53	32.4	3		100	80	0	tabagismo		1	52	0	88	0	0	81	0	125
14006103H	A	1	25	1	0	1	1	1	AM		24	0	hipermenorréia	0	1	0	0	yasmin	5	gastrite	4	DM (avó); HAS (mãe)		12	sim	0	0	0	sim	1	99.6	1.69	34.9	3	59.1716	133	108	1	gastrite	100	1	28	1	157	1	0	94	1	139
14019741H	B	2	31	0	0	1	0	1	AM;H		216	2	espanio	0	0	0	0		0	ndn	4	HAS +DM (irmã e tio paterno)		13	sim	0	0	0	sim	1	107.8	1.61	41.6	5		132	84	1	ndn		1		2	175	1	0	84	1	109
14020196G	C	3	32	0	1	1	0	1	H		240	0	eumenorreia	0	1	0	0	diane, mercilon	5	rinite	0	ndn		12	sim	0	0	0		2	107.35	1.73	35.8	4	69.3642	136	84	1	rinite	120	1	35	1	189	1	0	85	1	134
14023055I	A	1	17	0	0	1	0	1	AM; H		36	2	espanio	0	1	0	0	miranova	5	doença reumática	1	HAS; tios com DM		14	sim	0	1	1	ACO	3	94.8	1.69	33.2	3		121	66	0	doença reumática		1	38	1	58	0	0	96	0
14029863A	A	1	27	0	0	1	0	1	H;AM		108	2	espanio	1	0	0	0	MET	5	intolerante a HC	1	DM (mãe)		12	sim	0	1	0	não	2	64	1.55	26.6	2	52.2581	116	76	0	intolerante a HC	81	0	47	1	62	0	1	114	0
14030152F	A	1	25	0	0	1	0	1	H;AM		156	2	espanio	1	0	0	0	MET, losartan	2	HAS	4	pai, DM e HAS; irmã, mãe e tia, HAS		12	sim	0	0	0	sim	1	114.3	1.65	41.3	5	73.9394	148	92	1	HAS	122	1	38	1	231	1	0	90	1	137
14034631F	D	4	21	1	0	1	1	1	AM		72	3	amenorreia	0	0	0	0		4	ganho de peso excessivo	4	DM2; HAS		11	sim	0	0	0	sim	1	84	1.65	30.8	3		137	80	0	ganho de peso excessivo		2	29	1	195	1	1	116	2	264
14034933C	D	4	22	1	0	1	1	1	AM		120	2	espanio	0	1	0	0	AMP, cicloprimogyna	5	deficiência da mieloperoxidase; encefalite herpética prévia;dor pélvica cronica	0	ndn		12	não	1	0	0	virgo	3	23,6	1.68	23.6	1		117	70	0	deficiência da mieloperoxidase; encefalite herpética prévia;dor pélvica cronica		0	62	0	67	0	0	91	0
14068020G	A	1	21	0	0	1	0	1	H;AM		72	3	amenorreia	0	0	0	0		5	alergia a semen?	0			15	sim	0	0	0	sim	1	64	1.62	24.3	1	49.3827	100	60	0	alergia a semen?	80	0	56	0	42	0	0	81	0
14075175C	A	1	21	0	0	1	0	1	H;AM		120	2	espanio	0	1	0	0	selene,3a	2	HAS?	2	HAS (mãe); pai com ca de próstata		11	sim	0	1	0	não	2	82.4	1.57	33.4	3	61.7834	108	92	1	HAS?	97	1	46	1	40	0	0	82	1
14076657D	D	4	38	0	0	0	1	1	Ac;AM		264	3	amenorreia	0	1	0	0	ciclo 21	5	correção de joanete	0			16	sim	0	0	0	sim	1	55	1.48	25.1	2		110	60	0	correção de joanete		0	56	0	81	0	0	82	0	118
14083478C	A	1	16	0	0	0	1	1	Ac;AM		60	2	espanio	0	1	0	0	diane	5	hipotireodismo subclínico	0			11	não	1	0	0	virgo	3			33.5	3		121	76	0	hipotireodismo subclínico	97	1	32	1	111	0	1	101	1	111
14088544I	A	1	26	1	0	1	1	1	AM;		180	0	hipermenorréia	0	1	0	0	diane	4	ganho de peso excessivo desde a menarca	2	HAS (pai); mãe teve IOP		13	sim	0	0	0	condom	3	115	1.58	46.1	5	83.5443	110	60	0	ganho de peso excessivo desde a menarca	132	1	47	1	154	1	0	84	1	85
14092689A	A	1	30	0	0	1	0	1	AM;H		12	3	amenorreia	1	0	0	0	MET	5	enxaqueca com aura; nefrolitíase; intolerante	0	irmã com trombofilia		13	sim	0	0	0	sim	1	96.5	1.64	36	4		104	71	0	enxaqueca com aura; nefrolitíase; intolerante		1	24	1	348	1	1	101	1
14093756D	A	1	25	0	0	1	1	0	A;AM		156	2	espanio	0	1	0	0	diane por 10a	0		4	mãe com DM e HAS		12	sim	0	0	0	sim	1	68.1	1.68	24.1	1	42.8571	114	78	0		72	0	55	0	57	0	0	87	0	144
14101672H	A	1	28	0	0	0	0	1	Ac;AM;H		204	3	amenorreia	0	1	0	0	diane	5	asma, rinite, sinusite, enxaqueca,tabagista	1, 2, 3	irmã com SOP; DM2 (mãe, tias, avós); HAS (pai,avô mat); AVC (avô pat)		15	sim	0	0	0	sim	1	112.7	1.78	35.6	4	63.4831	100	70	0	asma, rinite, sinusite, enxaqueca,tabagista	113	1	37	1	73	0	0	82	0	146
14119673E	B	2	29	0	0	1	0	0	H;A;AM		36	2	espanio	0	0	0	1	levotiroxina	5	hipotireodismo	4	HAS; DM; DLP		11	sim	0	0	0	sim	1	95	1.55	39.5	4		116	88	1	hipotireodismo		1	26	1	356	1	1	111	1
14152443K	A	1	25	0	0	1	0	1	AM;H		72	3	amenorreia	0	0	0	0		4	ganho de 40 kg pós-parto há 6 anos	4	Mãe com DM e HAS		15	sim	0	1	1	sim	1	103.5	1.6	40.4	5		110	61	0	ganho de 40 kg pós-parto há 6 anos		1	31	1	119	0	0	96	2	252
2146663J	A	1	25	0	0	1	0	1	H;AM		120	2	espanio	0	0	0	0	não	0		2	hirsutismo (tia, prima); irmã com SOP; HAS (mãe, pai)		11	sim	0	0	0	condom	0	69.8	1.58	27.9	2	52.5316	138	83	1		83	0	32	1	149	0	0	82	1	76
2230118C	A	1	39	0	0	1	0	1	H;AM		300	2	espanio-amenorréia	1	0	0	0	metformina	2	depressão, HAS	4	DM (mãe); HAS (pai)		14	sim	0	0	0	ACO	3	103	1.68	36.5	4	66.6667	120	80	1	depressão, HAS	112	1	55	0	135	0	0	98	0	128
2564128G	A	1	34	0	0	1	0	1	AM;H;abortos		264	2	espanio	0	1	0	0	diane+espironolactona	1	telarca e pubarca precoce; 5 abortos de repetição	2	HAS (avó mat e mãe); hirsutismo (mãe e avó materna)		12	sim	0	5	0	não	2	82.7	1.62	31.5	3	62.3457	117	87	0	telarca e pubarca precoce; 5 abortos de repetição	101	1	41	1	67	0	0	89	0	107
2749074F	A	1	27	0	0	0	0	0	Ac;H;A;AM		120	0	hipermenorréia	0	0	0	1	roacutaine	5	tratamento de acne	4	HAS e DM (mãe e tias)		12	sim	0	2	1	não	3	52.5	1.56	21.6	1	44.8718	94	56	0	tratamento de acne	70	0	86	0	61	0	0	89	0
2897129G	D	4	27	1	0	1	1	1	AM		132	3	amenorréia	0	1	0	0	harmonet, diane	5	enxaqueca	0	tia paterna com amenorréia		16	sim	0	0	0	Condom	3	50.3	1.58	20.1	1		111	68	0	enxaqueca		0	87	0	39	0	0	75	0
3007083B	D	4	22	1	0	1	1	1	AM		120	2	espanio	0	0	1	0	MET, AMP cíclico	0		0			12	não	1	0	0	virgo	3	85.8	1.66	31.1	3		100	60	0			2	42	1	75	0	0	87	0	115
3218475F	C	3	38	0	1	1	0	1	H		300	0	eumenorreia	0	0	0	1	clorrpromazina	5	infertilidade 2a há 10a;tem abortos por I.I.C;depressão; enxaqueca; tabagista	4	DM (avó materna); HAS (mãe e pai); pai falecido de IM		13	sim	0	4	1	sim, 2a	1	104.1	1.65	38.2	4	69.0909	125	99	1	infertilidade 2a há 10a;tem abortos por I.I.C;depressão; enxaqueca; tabagista	114	1	43	1	182	1	1	106	1	117
3350206J	C	3	25	0	1	0	0	1	Ac;H		156	0	eumenorréia	0	1	0	0	ACO	5	enxaqueca	0	irmã com disgenesia gonadal c/ SRY		12	não	1	0	0	virgo	3	68.2	1.66	24.8	1	42.1687	94	56	0	enxaqueca	70	0	77	0	44	0	0	98	0	127
55723070F	A	1	23	0	0	1	0	1	H;AM		144	2	espanio	0	1	0	0	pressat, benicar amlo, ACO	2	HAS	1	DM (mãe e avó)		11	sim	0	0	0	condom	3	119.4	1.65	43.8	5	69.697	133	93	1	HAS	115	1	58	0	92	0	0	91	0	143
6110216J	A	1	24	0	0	1	0	1	H;AM		96	2	espanio	0	1	0	0	diane	0		2	HAS (pai e mãe); irmã com SOP		13	não	1	0	0	virgo	3	81.3	1.65	29.9	2	58.7879	113	77	0		97	1	49	1	212	1	0	91	1	165
6119907E	A	1	18	0	0	1	0	0	H;A;AM		60	2	espanio	0	1	0	0	diane	1	pubarca precoce	1	avó materna diabética		11	não	1	0	0	virgo	3	54.75	1.62	20.9	1	43.2099	110	70	0	pubarca precoce	70	0	58	0	45	0	0	89	0	118
77110060A	A	1	25	0	0	1	0	1	H;AM		156	2	espanio	0	0	1	0	diane, MET	5	MET dos 14 aos 22a;trombose cerebral do seio sagital com diane+androcur aos 22a; DHEG:depressão	0	mãe teve TVP em uso de ACO, tia mat, abortos de repetição		12	sim	0	1	1	condom	3	75.4	1.62	28.7	2	61.7284	110	60	0	MET dos 14 aos 22a;trombose cerebral do seio sagital com diane+androcur aos 22a; DHEG:depressão	100	1	17	1	219	1	0	82	1	147
79009953E	A	1	30	0	0	0	1	1	Ac;AM		12	3	amenorreia	0	0	0	0		5	amenorréia com uso do ACO e pós-suspensão, espanio; macroprolactinemia, incidentaloma	1	DM (mãe e avó materna)		12	sim	0	2	2	condom	3	63.9	1.56	26.2	2	54.4872	104	62	0	amenorréia com uso do ACO e pós-suspensão, espanio; macroprolactinemia, incidentaloma	85	0	55	0	108	0	0	96	0	112
13439500H	A	1	33	0	0	1	0	1	H;AM		156	2	espanio	1	0	0	0	MET com gestação	5	mamoplastia redutora; obesidade	1	Avó com DM; tia ca de mama; primas com obesidade e infertilidade		10	sim	0	1	1	sim	1	84.3	1.57	34.2	3	65.6051	102	63	0	mamoplastia redutora; obesidade	103	1	44	1	166	1	1	102	1	141
13490768E	A	1	33	0	0	0	0	1	Ac;H;AM		216	2	espanio	0	0	0	0		5	exérese de nódulo de mama	4	DM (mãe e tias); HAS (mãe); irmã com Down		16	sim	0	0	0	sim	1	62.5	1.48	28.5	2	64.8649	98	58	0	exérese de nódulo de mama	96	1	52	0	92	0	0	81	0	118
13498122G	A	1	32	0	0	1	0	1	AM;H		240	2	sua	0	0	0	0		4	ganho de peso	4	DM e HAS (pai e mãe); pai DM2 insulino-dependente		12	sim	0	1	1	sim	1	95	1.6	37.1	4	66.875	120	70	0	ganho de peso	107	1	48	1	121	0	1	103	1	109
13611710B	B	2	33	0	0	0	0	0	Ac;H;A;AM		216	2	espanio	0	0	0	1	MET,anlodipino,verapamil, RCO,drilling	4	ganho excessivo de peso pós-parto; HAS;tratamento para infertilidade 2a,RCO? Drilling	1	avó materna DM		11	sim	0	1	1	sim	1	141.8	1.66	51.4	5	84.9398	143	98	1	ganho excessivo de peso pós-parto; HAS;tratamento para infertilidade 2a,RCO? Drilling	141	1	39	1	248	1	0	89	1
13613981F	A	1	27	1	0	1	1	1	AM		120	2	espanio	0	0	0	1	omeprazol, mofetila, sertralina	5	LES; menarca tardia (17a)	2	HAS (mãe)		17	sim	0	0	0	não	2	108.5	1.72	36.7	4	59.3023	109	65	0	LES; menarca tardia (17a)	102	1	37	1	128	0	0	90	0	118
13657323B	C	3	34	0	1	0	0	0	Ac;H;A		216	0	eumenorreia	1	0	0	0	MET	5	infertilidade 1a;plaquetopenia transitória; SM, NASH	0			9	sim	0	0	0	sim	1	81.6	1.57	33.1	3	70.7006	112	64	0	infertilidade 1a;plaquetopenia transitória; SM, NASH	111	1	37	1	154	1	0	86	1
13735938G	A	1	24	0	0	0	0	1	Ac:H;AM		168	3	amenorreia	0	0	0	1	hipotireoidismo,levotiroxina	5	hipotireoidismo diagnosticado na puberdade; nascida com quase 5kg	0			10	sim	0	0	0	condom	3	133	1.66	48.2	5	76.506	108	73	0	hipotireoidismo diagnosticado na puberdade; nascida com quase 5kg	127	1	39	1	70	0	0	97	0
13810615C	A	1	20	0	0	0	0	1	Ac;H;AM		84	2	espanioamenorréia	0	0	0	1	ursacol,metoclopramida	5	hepatolitíase operada, cirrose bilir secundária	0	mãe com abortos de repetição		13	sim	0	0	0	condom	3	43	1.48	19.6	1	45.9459	92	55	0	hepatolitíase operada, cirrose bilir secundária	68	0	74	0	53	0	0	82	0	127
13820225J	A	1	21	0	0	1	0	1	H;AM		96	2	espanio	0	1	0	0	diane, yaz,ginesse	5	enxaqueca; SDHEA aumentado	2	pais hipertensos		13	sim	0	0	0	condom	3	78.7	1.66	28.6	2	55.4217	110	60	0	enxaqueca; SDHEA aumentado	92	1	43	1	109	0	0	85	0	77
13823744C	A	1	22	0	0	1	0	1	H;AM		60	2	espanio	0	1	0	0	diane por 4m	5	infertilidade 1a	1	DM (mãe)		16	sim	0	0	0	sim	1	92.8	1.66	33.7	3	54.8193	109	71	0	infertilidade 1a	91	1	39	1	109	0	0	84	0	97
13845019B	A	1	28	0	0	0	0	1	Ac;H;AM		156	2	espanio	0	1	0	0	diane,selene por 6m	2	HAS (propranolol); telarca aos 6 anos; ganho de peso	3	casos de SOP em família		12	não	1	0	0	virgo	3	78.8	1.55	32.8	3	62.5806	104	65	0	HAS (propranolol); telarca aos 6 anos; ganho de peso	97	1	44	1	151	1	0	92	1	111
13908759H	A	1	34	0	0	1	0	1	H;AM		264	2	espanio	0	1	0	0	captopril, HCTZ, diane	2	HAS, obesidade	4	HAS e DM		12	sim	0	1	0	não	2	88	1.53	38.3	4	71.2418	109	75	0	HAS, obesidade	109	1	32	1	135	0	0	89	0	149
13917667J	C	3	26	0	1	1	0	1	H		120	0	eumenorreia	0	1	0	0	femina	0		0			13	sim	0	0	0	ACO	3	58	1.63	21.8	1	53.9877	90	50	0		88	0	66	0	74	0	0	82	0	90
13918029F	A	1	34	0	0	1	0	0	H;A;AM		204	2	espanio	0	1	0	0	mesigyna	0		2	HAS; tio com ca intestinal; nega DM		13	sim	0	2	2	Condom	3	72.3	1.51	31.7	3		102	59	0			2		2		2	0	93	3	140
13930744E	A	1	22	0	0	0	0	1	Ac;H;AM			2	espanio	0	0	0	0	não	5	obesidade	0				sim	0	0	0	sim	1	95.8	1.69	33.5	3	59.7633	104	62	0	obesidade	101	1	52	0	51	0	0	98	0	104
13939221K	A	1	31	0	0	1	0	1	H;AM;		228	2	espanio	0	1	0	0	diane	5	infertilidade 1a	0			12	sim	0	0	0	sim	1	71.1	1.67	25.5	2		100	60	0	infertilidade 1a		0	68	0	71	0	0	79	0	68
13945408E	D	4	30	1	0	1	1	1	AM		108	2	espanio	0	0	0	0	não	0		0			13	sim	0	2	2	não	2	81.4	1.62	31.01	3		100	59	0			2	40	1	71	0	0	99	0	127
14061105F	A	1	22	0	0	1	0	0	H;A;AM		96	3	amenorréia	0	1	0	0	AMP 10 (não menstruou)+ laser	5	HAS; asma grave desde infância;ganho de peso; amenorréia 1a	0	nega casos semelhantes			sim	0	0	0	sim	1	132	1.66	47.9	5	77.7108	137	94	1	HAS; asma grave desde infância;ganho de peso; amenorréia 1a	129	1	56	0	66	0	0	83	0	167
14048273D	A	1	34	0	0	1	0	1	H;AM		180	2	espanio	0	0	0	0	não	4	ganho de peso; infertilidade 2a	1	avó diabética		12	sim	0	1	1	sim	1	78.7	1.59	31.1	3	60.3774	114	69	0	ganho de peso; infertilidade 2a	96	1	28	1	300	1	0	96	2	234
14151042K	D	4	20	1	0	1	1	1	AM		24	2	espanio	0	0	0	0	não	4	ganho de peso (40kg) em 2a; traua emocional (tumor do mediastino da irmã); hipotireoidismo	4	irmã com tu do mediastino; DM (pai); HAS (pai e mãe); ca de ovário (tia mat)		9	sim	0	0	0	sim	1	101	1.57	41	5		116	78	0	ganho de peso (40kg) em 2a; traua emocional (tumor do mediastino da irmã); hipotireoidismo		1	49	1	130	0	0	99	1
14098780I	A	1	19	0	0	0	0	1	Ac:H;AM		60	2	espanio	0	1	0	0	diane	5	obesidade; alergia	2	HAS (mãe)		11	não	1	0	0	virgo	3	95.6	1.62	36.4	4	57.4074	141	79	0	obesidade; alergia	93	1	41	1	57	0	0	79	1	122
13964295D	A	1	30	0	0	0	0	1	Ac;H;AM		96	2	espanio	0	1	0	0	diane, mesigyna, yaz (com intolerância)	5	artrose lombosacra; dor pélvica	4	DM2 (pai); irmã com DM1; HAS (pai)		12	sim	0	1	1	ACO	3	81.5	1.6	31.8	3	63.125	101	67	0	artrose lombosacra; dor pélvica	101	1	36	1	93	0	0	83	0	117
13972155B	A	1	35	0	0	1	0	1	H;AM		72	2	espanio+SUA	0	1	0	0	primolut-nor, transamin	5	anemia por SUA; aborto habitual; SAAF?; ganho de peso				13	sim	0	4	1	não	2	73.4	1.63	27.6	2	53.9877	150	104	1	anemia por SUA; aborto habitual; SAAF?; ganho de peso	88	0		2		2	1	100	2	237
Media			25.4516								113.977													12.5629									30.5656		59.0365	117.918	73.8098			94.6498		48.2081		118.323			89.6865		122.752
desvio			5.5122								71.429													1.85191									7.15901		9.89344	15.4418	11.8267			16.1822		13.9208		65.3914			9.65998		39.5856
maximo			41								336													19									51.9		86.875	170	112			141		106		393			125		275
minino			15								6													7									17.6		38.6076	85	42			61		17		28			68		34
Mediana			25								108													12									29.5572		58.7149	118	71			96		46		104			88		117
		234
		36		0 = sim	0 = sim	0 = sim	0 = sim	0 = sim				0= eumenorréia							0 = nenhum		0 = não tem					0 = sim				1 = sim				78				237
		20		1 = não	1= não	1 = não	1 = não	1 = não				1= encurtamento							1 = pubarca precoce		1 = DM					1 = não				2 = não				86				68			0=normal					0 = normal		0 = não
		20										2= alongamento							2 = HAS		2 = HAS									3 = uso de MA ou virgo				62				5			1=aumentado					1 = intolerante		1=SIM
												3 = amenorréia							3 = DMG		3 = SOP ou hirsutismo													52							2=sem dados					2= DM		2= DM
																			4 = Ganho de peso		4= 1 + 2													32														3= dados faltantes
																			5 = Outros																						127		116		214	256
																																									171		182		83	45
																																									12		12		13	9
																																																205
																																																87
																																																12
																																																4





[truncated: 69 more columns]

## Sheet: SOP follow
register	phenotype	date	last visit	age	follow-up	years	months	total	personal history	personal history	Medicamentos que já foram utilizados	MET	Hormonios	MET+hormonios	Associações	tratamento durante o acompanhamento	Medicamentos em uso na última avaliação	Med. Em uso	MET	Hormonios	MET+hormonios	Associações	Antecedentes Pessoais	PAS	PAD		CA		IMC		Altura	CA/A	HDL		TG		G0		G120			HB glicada		Síndrome metabólica	IMC		col T	LDL	RG
13468089D	A	01.03.05	27.10.09	33	4a 5m	4	5	53	puberdade tardia	5	MET	1	0	0	0	4	MET + fluoxetina	5	0	0	0	1	puberdade tardia	106	62	0		2		6	1.65		42	1	244	1	102	1	70	1	0	6.1	1	1		6	163	72	13468089D
13768379G	A	06.03.07	13.03.12	27	5a	5		60		0		0	0	0	0	0		0	0	0	0	0		126	89	1	89	1		6	1.62	54.9383	48	1	223	1	82	0		7	3	4.8	0	1		6	197	117	13768379G
2956539J	A	17.02.98	04.06.19	44	21a 4m	21	4	256	transtorno de personalidadde	5	MET, sertralina	0	0	0	1	5	MET, risperidona, depakene	5	c	0	0	1	transtorno de personalidadde	126	85	1		2	29.5	2	1.5		46	1	141	0	105	1	272	5	2	6.9	2	2	29.5	2	213	140	2956539J
3192710F	A	01.02.98	16.04.19	52	20a 10m	20	10	250	HAS	2	MET com intoler; anlodipino,HCTZ; ciprofibrato;DM em 2009	0	0	0	1	5	glifage, losartana, sinvastatina; AMP	5	0	0	0	1	HAS	134	86	1	85	0	25.9	2	1.5	56.6667	41	1	378	1	120	1	235	5	2	7.9	2	2	25.9	2	217	122	3192710F
13438634G	A	07.05.02	23.01.20	47	17a 8m	17	8	212		0	MET; provera p/ menstruar; ursacol; sinvastatina;	0	0	1	0	5	MET; tamisa 20; espironolactona	5	0	0	0	1		137	80	0	100	1	30.6	3	1.58	63.2911	65	0	74	0	97	0	121	0	0	5.6	0	0	30.6	3	190	108	13438634G
13476268G	A	06.05.03	06.06.06	28	3a 1m	3	6	37		0		0	0	0	0	0	MET	4	1	0	0	0		138	84	0		1	40.8	5	1.57		44	1	248	1	78	0		3	3	5.8	1	1	40.8	5	175	81	13476268G
13476283F	A	23.11.04	02.02.10	31	5a e 9m	5	9	69	HAS	2	MET, ãisASvo;	0	0	0	1	5	MET, captopril, daforin, rivotril	5	0	0	0	1	HAS	134	87	1		1	41.8	5	1.69		47	1	153	1	99	0		3	3	6	1	1	41.8	5	278	200	13476283F
13627492G	A	30.11.04	12.05.09	34	4a 6m	4	6	54	HAS	2	MET, inibex	0	0	0	1	5	MET	4	1	0	0	0	HAS	144	100	1		1	40.1	5	1.56		30	1	129	0	110	1		1	3		3	1	40.1	5	188	132	13627492G
13739238D	A	24.07.07	10.09.19	42	12a 2m	12	2	146	aborto habitual	5	MET, diane,ciclo 21,depomes	0	1	0	0	5	MET; sinvastatina, ciclo 21	5	0	0	0	1	aborto habitual	146	105	0	101	1	34.1	3	1.55	65.1613	63	0	131	0	89	0		7	3	5.5	0	0	34.1	3	185	99	13739238D
2515515K	A	22.01.02	11.06.13	44	11a 5m	11	5	137	HAS, ganho de peso pós-gestação	2	higroton, enalapril,MET	0	0	0	1	5	enalapril	1	0	0	0	1	HAS, ganho de peso pós-gestação	140	84	1		1	44.6	5	1.51		33	1	130	0	98	0	126	0	0	5.4	0	1	44.6	5	207	148	2515515K
2520709J	A	23.06.98	22.05.01	31	2a 11m	2	11	35	DMG, DHEG prévia	3	MET	0	0	0	1	5	MET	4	1	0	0	0	DMG, DHEG prévia	130	80	0		1	38.4	4	1.66		59	0	77	0	87	0		7	3		3	0	38.4	4	203	129	2520709J
3003678G	A	13.03.07	04.08.16	44	9a 5m	9	5	113	baixa acuidade OD(acidente); HAS	2	captopril; MET, espironolactona, pelutan	0	0	0	1	5	MET; metildopa	5	0	0	0	1	baixa acuidade OD(acidente); HAS	150	100	1		1	34.4	3	1.53		43	1	167	1	103	1		1	3	5.9	1	1	34.4	3	197	133	3003678G
3032288G	A	01.12.98	18.01.00	27	1a 11m	1	11	23		0		0	0	0	0	0	MET DMNID	4	1	0	0	0		140	80	0		1	34.3	3	1.53			2		2	129	2	316	4	2	6.9	2	2	34.3	3			3032288G
3057696H	A	21.02.95	01.12.09	47	14a 10m	14	10	178	bronquite alérgica; ganho de peso;HAS	6	MET, higroton	0	0	0	1	5	MET, glibenclamida ; HCTZ, AAS, captopril	5	0	0	0	1	bronquite alérgica; ganho de peso;HAS	139	89	1	110	1	38.7	4	1,53	#VALUE!	37	1	99	0	182	2		4	3	10.2	2	2	38.7	4	156	99	3057696H
3063504K	A	18.04.00	18.03.03	30	2a 11m	2	11	35	acantose nigricans	5		0	0	0	0	0	HCTZ, captopril	1	0	0	0	1	acantose nigricans	160	90	1		1	39.6	4	1.58		40	1	101	0	93	0		7	3		3	1	39.6	4	240	180	3063504K
3189357G	A	26.02.98	22.01.13	42	14a 11m	14	11	179		0	MET, aldactone, captopril, HCTZ	0	0	0	1	5	MET, captopril, HCTZ, aldactone	5	0	0	0	1		151	61	0	80	0	23.5	1	1.52	52.6316	47	1	107	0	81	0		7	3	5.4	0	0	23.5	1	211	143	3189357G
3298577G	A	06.07.99	06.06.00	20	1a	1		12		0		0	0	0	0	0	MET	4	1	0	0	0		170	100	1		1	54.6	5	1.58			2		2	102	1		1	3		3	1	54.6	5	175	100	3298577G
3359695K	A	09.10.01	13.11.13	33	12a 1 m	12	1	145	hipertrigliceridemia; bronquite	6	ciclofemina	0	1	0	0	3	MET, corticóide. Bronquítica	5	0	0	0	1	hipertrigliceridemia; bronquite	100	60	0		1	37.5	4	1.64		38	1	200	1	170	1	234	5	2	7.2	2	2	37.5	4	270	150	3359695K
6005218G	A	26.08.03	19.01.09	32	5a 5m	5	5	65	depressiva, usa haldol; ganho de peso	4	fluoxetina	0	0	0	0	6	atenolol, sinvastatina; orlistat, ezetimiba	5	0	0	0	1	depressiva, usa haldol; ganho de peso	129	68	0		1	44.8	5	1.63		40	1	185	1	101	1	106	1	0	5.6	0	1	44.8	5	167	73	6005218G
13623696D	A	15.03.04	18.05.10	25	6a 2m	6	2	74	hipotireoidismo subclínico	5	AMP depot	0	1	0	0	3	puran T4	6	0	0	0	1	hipotireoidismo subclínico	119	71	0		1	33.2	3	1.62		37	1	66	0	85	0	106	0	0	5.2	0	0	33.2	3	160	104	13623696D
3321081A	A	09.03.04	26.04.05	36	1a 1m	1	1	13	2 filhos deficientes	5	ACO	0	1	0	0	3	sem medicação	0	0	0	0	0	2 filhos deficientes	107	68	0	89	1	27	2	1.58	56.3291		2		2		3		7	3		3	3	27	2	160	99	3321081A
13480906A	A	20.05.03	18.08.09	25	6a 3m	6	3	75	puberdade precoce aos 5 anos; TVP c/ uso Diane	1	diane; MET+AMP cíclico+aldactone+sibutramina	0	0	0	1	5	MET, aldactone, AMP, sibutramina	5	0	0	0	1	puberdade precoce aos 5 anos; TVP c/ uso Diane	123	86	1		1	41.8	5	1.62		37	1	141	0	91	0		7	3	6.4	1	1	41.8	5	161	96	13480906A
13587626I	A	18.05.04	13.03.07	35	2a 10m	2	10	34		0		0	0	0	0	0	MET drilling	4	1	0	0	0		120	80	0		1	42.8	5	1.55		39	1	135	0	100	1		1	3	5.5	0	1	42.8	5	171	105	13587626I
13605089H	A	15.12.05	14.07.20	41	14a 7m	14	7	175		0		0	0	0	0	0	HCTZ, anlodipina, MET, clonazepan	5	0	0	0	1		108	73	0	125	1	40.1	5	1.64		36	1	103	0	117	1	227	5	2	6.4	1	2	40.1	5	194	137	13605089H
2121642J	A	09.03.99	23.10.18	60	19a 7m	19	7	235	Hipertensão; diabetes gestacional; depressão	2	MET, fluoxetina, higroton, propranolol; finalop	0	0	0	1	5	HCTZ, losartana, clonazepam, venlafaxina, MET, bariátrica em 2006	5	0	0	0	1	Hipertensão; diabetes gestacional; depressão	140	80	1		1	41.4	5	1,51		61	0	120	0	103	1		1	3	5.8	1	1	41.4	5	202	86	2121642J
3361494J	A	20.03.01	10.01.19	46	17a 10m	17	10	214		0	MET,finasterida; yasmin,finasterida,sinvastatina; MET,perlutan,espirono,sinvast;	0	0	0	1	5	MET, espironolactona;fluoxetina	5	0	0	0	1		112	77	0		2	29.3	2	1.56		33	1	162	1	89	0		7	3	5.4	0	0	29.3	2	256	182	3361494J
5256850D	A	17.04.01	19.12.17	54	16a 8m	16	8	200	HAS, arritmia	2	MET,atenolol,sinvastatina,fluoxetina,enalapril	0	0	0	1	5	MET, losartana,sinvastatina	5	0	0	0	1	HAS, arritmia	110	73	1	82	0	22	1	1.48	55.4054	40	1	335	1	109	1		1	3	6.7	1	1	22	1	197	112	5256850D
13602086D	A	25.05.04	06.09.05	26	1a 3m	1	3	15	paralisia cerebral; infertilidade, HAS	2		0	0	0	0	0	desejo reprodutivo	0	0	0	0	0	paralisia cerebral; infertilidade, HAS	100	66	1		2	28.6	2	1.6		50	0	77	0		3		7	3		3	0	28.6	2			13602086D
13444586H	A	06.10.05	18.12.18	41	13a 2m	13	2	158	bariátrica em 2009; embolização do mioma 2013	5	MET com intolerância;perlutan	0	0	1	0	5	bariátrica em 2009; IMC 35,1 engordou tudo de novo	0	0	0	0	0	bariátrica em 2009; embolização do mioma 2013	121	73	0		1	46	5	1.63		68	0	67	0	118	1	88	1	0	5.9	1	0	46	5	172	118	13444586H
4025748D	A	14.11.06	27.04.14	36	2a	2		24	síndrome metabólica em tratamento	5		0	0	0	0	0	MET	4	1	0	0	0	síndrome metabólica em tratamento			2		0	21.4	1	1.59		44	1	147	0	88	0		7	3		3	0	21.4	1			4025748D
3292356H	A	11.05.06	17.08.18	46	12a3m	12	3	151		0	MET sem aderência	1	0	0	0	4	MET, piroxicam, fluoxetina; HCT, losartana	5	0	0	0	1		137	74	0	106	1	37.6	4	1.54	68.8312	55	0	75	0	94	0		7	3	6.5	2	2	37.6	4	166	97	3292356
13619364C	A	31.07.07	16.11.10	24	2a 10m	2	10	34		0		0	0	0	0	0	MET, puran 25	4	0	0	0	1		109	58	0	96	1	32.5	3	1.56	61.5385	40	1	161	1	96	0		7	3	5.5	0	1	32.5	3	179	107	13619364C
13735894H	A	29.05.07	12.02.08	24	1a 6m	1	6	18		0		0	0	0	0	0	s/ medicação	0	0	0	0	0		119	69	0		1	44.1	4	1.59		47	1	80	0		3		7	3		3	3	44.1	5	168	105	13735894H
13787579C	A	10.07.07	13.06.17	39	9a 11m	9	11	119	HAS	2	MET, HCTZ, enalapril, daiva	0	0	0	1	5	MET, enalapril	5	0	0	0	1	HAS	129	89	1		2	31.6	3	1.65		46	1	112	0	81	0		7	3	5.6	0	1	31.6	3	225	142	13787579C
13759263J	A	29.11.07	18.09.12	44	5a 9m	5	9	69		0		0	0	0	0	0	aldactone	6	0	0	0	1		102	63	0		2	30.7	3	1.59		88	0	44	0	91	0		7	3		3	0	30.7	3	169	72	13759263J
13815804G	A	16.12.08	09.03.10	23	1a 8m	1	8	20		0	aldactone, yasmin, aldactone	0	1	0	0	5	aldactone, yasmin	5	0	0	0	1		105	59	0		0	26.7	2	1.59		68	0	168	1	74	0		7	3		3	0	26.7	2	193	91	13815804G
2302465B	A	07.05.09	21.06.16	35	7a 1m	7	1	85	glaucoma,catarata congênita;bronquítica na infância	5	diane, MET, aldactone por 6 anos	0	0	1	0	5	MET,escitalopram	5	0	0	0	1	glaucoma,catarata congênita;bronquítica na infância	120	70	0	115	1	42.5	5	1.72	66.8605	36	1	105	0	89	0		7	3	5.4	0	0	42.5	5	159	98	2302465B
5241566E	A	19.02.09	24.02.17	40	18a	18	0	216	depressão, hipotireoidismo. DLP	5	levotiroxina,sinvastatina,gestinol; atorvastatina, aldactone	0	0	0	1	5	cerazette, levotiroxina 100, atorvastatina	5	0	0	0	1	depressão, hipotireoidismo. DLP	100	60	0		0	25.5	2	1.58		70	0	43	0	74	0		7	3	4.8	0	0	25.5	2	182	126	5241566E
13846487F	A	26.02.09	03.08.10	19	1a 6m	1	6	18	obesidade mórbida	5		0	0	0	0	0	ciclofemina, espironolactona	5	0	0	0	1	obesidade mórbida	110	70	0	79	0	24.6	1	1.68	47.0238	50	0	93	0	90	0		7	3		3	0	24.6	1	170	101	13846487F
13940106K	A	27.08.13	01.10.19	23	6a2m	6	2	74		0	ginesse, selene, yaz+aldactone, cerazette+aldactone	0	0	0	1	5	yaz+aldactone	5	0	0	0	1		102	58	0		0	22.4	1	1.61		63	0	118	0	97	0		7	3	5.1	0	0	22.4	1	179	95	13940106K
6097316G	A	20.01.09	31.08.10	19	1a 2m	1	2	14	tireoidite autoimune (eutireoidea)	5	MET, sibutramina, progesterona; MET+ diane;	0	0	1	0	5	espironolctonaHCT, anlodipino, perlutan	5	0	0	0	1	tireoidite autoimune (eutireoidea)	139	52	0		0	25	2	1.68		64	0	82	0	81	0		7	3	5.3	0	0	25	2			6097316G
13600240B	A	25.06.09	18.10.11	31	1a 6m	1	6	18	Hepatite A (aos 9 anos), HPV (há 2a)	5		0	0	0	0	0	AMP	3	0	1	0	0	Hepatite A (aos 9 anos), HPV (há 2a)	107	72	0	97	1	30.9	3	1.68	57.7381	57	0	95	0	86	0		7	3	5.4	0	0	30.9	3	161	85	13600240B
13796249A	A	26.11.09	07.02.12	27	1a 11m	1	11	23	tratamento da alopecia	5		0	0	0	0	0	engravidou com MET e clomifeno	4	1	0	0	0	tratamento da alopecia	123	77	0		2	29.5	2	1.71		51	0	65	0	71	0		7	3	4.9	0	0	29.5	2	143	79	13796249A
13437570H	A	31.08.10	31.01.17	30	7a 4m	7	4	88		0	diane aos 15a, por 3a; e após 21 anos	0	1	0	0	3	diane, espironolactona 200; MET	5	0	0	1	0		111	57	0	90	1	25.9	2	1.7	52.9412	52	0	153	1	91	0	106	0	0	5.8	1	0	25.9	2	166	102	13437570H
13848794F	A	20.05.10	06.11.12	28	2a 6m	2	6	30	HAS	2	ACO dos 18 a 23 anos	0	1	0	0	3	MET; infertilidade 1a	4	1	0	0	0	HAS	110	80	0		0	24.2	1	1.59		56	0	164	1	89	0		7	3	5.4	0	0	24.2	1	240	151	13848794F
13875932D	A	15.10.09	10.09.15	27	5a 11m	5	11	71	puberdade precoce, obesidade	1	diane por 2a com incomodo	0	1	0	0	3	pantogar, laser	0	0	0	0	1	puberdade precoce, obesidade	100	60	0		0	25.8	2	1.57		42	1	104	0	85	0		7	3	5.3	0	0	25.8	2	148	85	13875932D
13887709I	A	28.01.10	18.01.18	27	8a	8	0	96	hipotireoidismo; macroprolactinemia	5	diane,espironolactona,fumante	0	0	0	1	5		0	0	0	0	0	hipotireoidismo; macroprolactinemia	116	67	0	115	1	38	4	1.66	69.2771	33	1	202	1	101	1	127	1	0	6	1	1	38	4	220	153	13887709I
13916459B	A	09.11.10	08.07.20	28	9a 8m	9	8	116	embolização de MAV cerebral	5	depoprovera; mirena	0	1	0	0	3	mirena, espironolactona	5	0	0	0	1	embolização de MAV cerebral	115	72	0		0	27.2	2	1.65		53	0	74	0	82	0		7	3	5	0	0	27.2	2	174	105	13916459B
13936076C	A	14.09.10	16.05.15	30	4a 8m	4	8	53		0	diane, yasmin; MET, CC	0	0	0	1	5	diane	3	0	1	0	0		140	70	0		0	25.8	2	1.6		82	0	226	1	87	0		7	3	5	0	0	25.8	2	212	85	13936076C
13944565B	A	29.03.11	27.11.12	24	1a 5m	1	5	17	angioedema hereditário; HAS; obesidade	2		0	0	0	0	0	espironolactona; levoid	6	0	0	0	1	angioedema hereditário; HAS; obesidade	95	53	1	83	0	25.8	2	1.55	53.5484	57	0	69	0		3		7	3		3	0	25.8	2	144	73	13944565B
13821090H	A	29.06.10	13.11.18	46	8a 5m	8	5	101	HAS	2	HCTZ,atenolol,losartana,yasmin, MET	0	0	0	1	5	bariátrica há 4a com perda de 51 Kg	0	0	0	0	0	HAS	120	80	0	91	1	29.3	2	1.63	55.8282	58	0	77	0	86	0		7	3	4.8	0	0	29.3	2	165	93	13821090H
13960174B	A	26.02.13	21.10.20	26	7a 8m	7	8	92		0	MET + depomes	0	0	1	0	5	MET	4	1	0	0	0		124	82	1	116	1	40.2	5	1.71	67.8363	34	1	222	1	112	1		1	3	6.7	2	2	40.2	5	255	177	13960174B
87008196J	A	13.08.13	15.05.18	30	4a 9m	4	9	57	depressão; obesidade; intolerante HC	5	glifage; MET + minesse	0	0	1	0	5	MET, aguardando bariátrica	4	1	0	0	0	depressão; obesidade; intolerante HC	120	70	0		1	39.3	4	1.74		51	0	216	1	106	1		1	3	5.5	0	1	39.3	4	164	82	87008196J
13874185A	A	11.09.2012	26.05.15	20	2a 8m	2	8	32	papilomatose reticulada	5	diane+androcur	0	1	0	0	5	diane , androcur	3	0	1	0	0	papilomatose reticulada	145	79	1		1	32.3	3	1.7		43	1	328	1	82	0		7	3	4.9	0	1	32.3	3	182	102	13874185A
55537670C	A	19.11.2013	21.02.17	24	3a 3m	3	3	39	ICC - miocardite	5	digoxina,marevan,carvedilol,enalapril,hidralazina	0	0	0	1	1	MET, espironolactona, hidralazina, isosorbida,carvedilol, enalapril, digoxina, varfarina	5	0	0	0	1	ICC - miocardite	98	54	0	104	1	34.4	3	1.62	64.1975	26	1	128	0	98	0		7	3	5.2	0	1	34.4	3	185	125	55537670C
13757584A	B	28.11.06	08.05.18	41	11a 6m	11	6	138	2 x pseudociese; ganho de peso	5	MET + 5 ciclos de CC sem sucesso	1	0	0	0	4	MET	4	1	0	0	0	2 x pseudociese; ganho de peso	120	80	0		2	30.5	3	1.5		45	1	138	0	98	0	142	2	1		3	1	30.5	3	228	161	13757584A
3223939B	B	15.09.98	27.12.06	36	8a 3m	8	3	99	artrose	0		0	0	0	0	0	MET	4	1	0	0	0	artrose	110	80	0		2		6	1.62		53	0	139	0	67	0		7	3	5.6	0	0		6	198	97	3223939B
3339258D	B	04.07.00	05.12.17	41	17a 5m	17	5	209	1 filho neomorto, meningoencefalocele;ganho excessivo de peso pós-parto	4	MET com gestação; diane, anfepramona,propranolol,MET;	0	0	0	1	5	bariátrica,2017; MET(suspenso após SO), sertralina,levotiroxina sinvastatina,;ESSURE	5	0	0	0	1	1 filho neomorto, meningoencefalocele;ganho excessivo de peso pós-parto	103	62	0		1	32.3	3	1.6		28	1	172	1	91	0		7	3	5.3	0	1	32.3	3	128	80	3339258D
13679068H	B	24.11.05	02.10.07	32	1a 9m	1	9	21	cirurgia de lábio leporino	0		0	0	0	0	0	primolut-nor	3	0	1	0	0	cirurgia de lábio leporino	114	77	0		1	33.8	3	1.66		34	1	325	1	97	0		7	3		3	1	33.8	3	158	98	13679068H
2887721H	B	11.03.99	22.11.19	47	20a 8m	20	8	248	diane, MET por muitos anos, engravidou aos 39 anos	0	MET,AMP, drilling ovariano	0	0	1	0	5	MET por muito tempo; sem MET há 1 ano; ciclos regulares	0	0	0	0	0	diane, MET por muitos anos, engravidou aos 39 anos	118	78	0	114	1	33.1	3	1.64	69.5122	49	1	144	0	82	0		7	3	5.4	0	0	33.1	3	173	104	2887721H
6014592I	B	24.02.05	16.01.18	45	12a11m	12	11	155	SWPW - ablação INCOR 2011	5	femiane+finasterida,4m; femiane+androcur,18m;aldactone, 4a com melhora do hi	0	0	0	1	5	ciprofibrato	6	0	0	0	1	SWPW - ablação INCOR 2011	111	77	0		2	31.2	3	1.63		41	1	215	1	98	0		7	3	5.6	0	1	31.2	3	199	126	6014592I
14071638A	B	14.01.2014	28.02.20	38	6a1m	6	1	73	litíase renal; ganho de 36 kg na última gestação	4	ciclo 21, minesse, diane, depoprovera	0	1	0	0	3	noresterona na 2a fase	3	0	1	0	0	litíase renal; ganho de 36 kg na última gestação	125	90	1	121	1	31.5	3	1.57	77.0701	44	1	145	0	91	0		7	3	5.1	0	1	31.5	3	201	131	14071638A
3348599K	B	22.08.00	11.05.04	35	3a9m	3	9	45	HAS	2		0	0	0	0	0	MET; captopril desobesi	5	0	0	0	1	HAS	130	80	1		1	32.8	3	1.66		56	0	80	0	68	0		7	3	5.5	0	0	32.8	3	181	143	3348599K
13469258A	C	11.02.03	29.10.19	40	16a 8m	16	8	200	bronquite na infância	5	MET; MET, ciclofemina,aldactone,5a; MET,EEC,androcur,3a; MET,ciclofemina,espirono,3a	0	0	1	0	5	MET, depomes, losartana, sibutramina, sertralina; DIU há 1 ano	5	0	0	0	1	bronquite na infância	160	100	1		1	37.6	4	1.6		39	1	132	0	122	1	256	5	2	6	1	2	37.6	4	195	128	13469258A
13620463F	C	09.11.04	29.01.07	25	2a2m	2	2	26		0		0	0	0	0	0	MET	4	1	0	0	0		123	79	0		1	38.6	4	1.6		52	0	117	0	115	1		1	3		3	0	38.6	4	194	119	13620463F
13675329E	D	11.05.04	13.01.09	25	3a 3m	3	3	39	ciclos irreg a partir dos 23a	0		0	0	0	0	0	ciproterona 50 + EEC 0,625	3	0	1	0	0	ciclos irreg a partir dos 23a	107	63	0	76	0	21	1	1.61	47.205		2		2	78	0		7	3		3	0	21	1			13675329E
13806875H	D	26.03.09	29.09.09	20	1a 1m	1	1	13		0		0	0	0	0	0	MET	4	1	0	0	0		160	70	0		0	27.9	2	1.67		37	1	119	0	81	0	129	0	0	5.5	0	0	27.9	2	156	95	13806875H
3276528J	D	27.09.11	13.06.17	34	5a 9m	5	9	69	epilepsia sem med	5	diane aos 17a; MET aos 21 por 1 ano	0	1	0	0	3 e4	s/medicação	0	0	0	0	0	epilepsia sem med	110	80	0	94	1	22.2	1	1.58	59.4937	67	0	65	0	82	0		7	3	4.6	0	0	22.2	1	193	113	3276528J
2977374E	A	28.06.94	01.02.00	26	5a 8m	5	8	68	HAS	2	femiane 1 ano; MET com intolerância	0	0	1	0	3; 4	desejo reprodutivo	0	0	0	0	0	HAS	160	100	1	92	1	28.7	2	1,68	#VALUE!	33	1	140	0	94	0		7	3		3	1	28.7	2	242	166	2977374E
2957544G	A	14.09.10	25.02.97	21	1a 8m	1	8	20		0	AMP 40; aldactone	0	0	0	1	5	TPO 40	3	0	1	0	0		120	80	0		0	22.1	1	1,55		42	1	263	1	95	0		7	3		3	0	22.1	1			2957544G
2854499B	A	02.08.94	19.10.99	30	5a 2m	5	2	62	Febre reumática	0		0	0	0	0	0	perda de peso	0	0	0	0	0	Febre reumática	100	70	0		0	20.4	1	1,70		74	0	47	0	90	0		7	3		3	0	20.4	1			2854499B
2890888H	A	23.07.96	19.03.19	51	22a 8m	22	8	272	cisto de ovário tratada com ACO	0	engravidou com CC; 2a gestação com MET; gynera	0	1	0	0	5	AMP; HCTZ	5	0	0	0	1	cisto de ovário tratada com ACO	129	77	0	116	1	33.9	3	1,55	#VALUE!	39	1	123	0	82	0	194.7	2	1	5.3	0	1	33.9	3	194	133	2890888H
3009355I	A	21.02.95	29.04.97	24	2a 2m	2	2	26		0	diane	0	1	0	0	3	s/medicação	0	0	0	0	0		100	80	0		0	27.3	2	1,59			2		2		3		7	3		3	3	27.3	2			3009355I
2396719D	A	14.05.2013	15.09.01	24	4a 6m	4	6	54	obesidade	0		0	0	0	0	0	MET, finasterida, diane	5	0	0	0	1	obesidade	120	70	0		0	23.2	1	1.62			2		2	83	0		7	3		3	0	23.2	1			2396719D
3050320E	A	30.07.96	13.07.04	26	8a	8		96	alopécia androgênica	5	minoxidil; diane+androcur	0	0	0	1	5	finasterida; yasmin	5	0	0	0	1	alopécia androgênica	123	70	0		0	19.7	1	1.65		64	0	60	0	70	0	81	0	0		3	0	19.7	1	170	94	3050320E
3194661F	A	03.06.97	22.07.03	27	6a 1m	6	1	73		0	MET; gracial	0	0	1	0	5	gracial	3	0	1	0	0		104	65	0		0	22.1	1	1.65		69	0	87	0	89	0		7	3		3	0	22.1	1	157	73	3194661F
3227865C	A	19.05.98	02.03.99	19	1a	1		12	telarca precoce	5	MET	1	0	0	0	4	perda de peso	0	0	0	0	0	telarca precoce	100	70	0		0	26.7	2	1.5		37	1	106	0	90	0		7	3		3	0	26.7	2	160	110	3227865C
3261819I	A	13.10.98	07.04.05	35	6a 6m	6	6	78	fumante	5	MET	1	0	0	0	4	MET, sertralina	5	0	0	0	1	fumante	104	70	0		2	31.7	3	1.57		36	1	118	0	81	0	125	0	0	5.7	1	0	31.7	3	142	77	3261819I
3100912F	A	08.09.98	12.05.09	31	10a 8m	10	8	128	acne	5	tratamento p/acne; MET, gracial, selene	0	0	1	0	5	desejo reprodutivo	0	0	0	0	0	acne	105	73	0		2	28.5	2	1.59		64	0	151	1	86	0		7	3		3	0	28.5	2	251	157	3100912F
3281868E	A	20.07.99	22.01.08	24	8a 6m	8	6	102		0	MET, yasmin	0	0	1	0	5	não conseguiu tomar MET	0	0	0	0	0		123	80	0		0	21.6	1	1.605		62	0	129	0	76	0		7	3	5.4	0	0	21.6	1	162	74	3281868E
2277572D	A	17.08.99	17.02.00	28	2a	2		24	menarca tardia (provocada)	5	diane,selene	0	1	0	0	3	selene por 2 m	3	0	1	0	0	menarca tardia (provocada)	100	70	0		2		6	1.69		67	0	63	0	105	1		1	3		3	0		6	151	71	2277572D
3103386K	A	26.01.99	25.06.02	26	3a 5m	3	5	41	sinusopatia; amenorréia 1a	5	AMP p/menstruar; MET a seguir (engravidou)	1	0	0	0	4		0	0	0	0	0	sinusopatia; amenorréia 1a	125	74	0		0	24.6	1	1.52		68	0	112	0	91	0		7	3		3	0	24.6	1	186	96	3103386K
3268952I	A	29.12.98	29.06.04	26	5a 6m	5	6	66	acantose	5	ACO, MET, finasterida	0	0	0	1	5	MET	4	1	0	0	0	acantose	117	73	0	95	1	36.2	4	1.59	59.7484	80	0	64	0	86	0		7	3		3	0	36.2	4	180	87	3268952I
3277863H	A	20.05.99	30.10,01	23	1a 7m	1	7	31		0	MET	1	0	0	0	4	MET por 1 ano; diane atual	3	0	1	0	0		100	70	0		0	25.4	2	1.5		68	0	113	0	87	0		7	3		3	0	25.4	2	218	127	3277863H
3283820D	A	01.06.99	29.11.05	28	6a 5m	6	5	77	tabagismo	0	perda de peso	0	0	0	0	6	perda de peso	0	0	0	0	0	tabagismo	129	76	0		0	25.8	2	1.65		45	1	107	0	79	0	80	0	0		3	0	25.8	2	186	120	3283820D
3308716J	A	23.11.99	22.07.20	44	21a 4m	21	4	244		0	diane	0	1	0	0	3	atual mirena, losartana	5	0	0	0	1		124	89	1		1	38.3	4	1.5		43	1	196	1	89	0		7	3	4.8	0	1	38.3	4	208	131	3308716J
3270655H	A	12.01.99	02.07.19	44	20a 6m	20	6	246	ganho de peso	4	diane; diclin, tamisa 20, gestação pós suspensão de diane	0	1	0	0	3	sinvastatina, levotiroxina, fluoxetina, bromoprida	6	0	0	0	1	ganho de peso	98	61	0		2	31.2	3	1.64		52	0	205	1	106	1		1	3	6.1	1	1	31.2	3	180	98	3270655H
3057427C	A	13.08.2001	29.01.08	34	7a 9m	7	9	93		0		0	0	0	0	0	diane	3	0	1	0	0		110	70	0		0	22.5	1	1.51		86	0	50	0	83	0		7	3		3	0	22.5	1	175	79	3057427C
3257392J	A	27.06.00	15.10.19	49	19a 4m	19	4	232		0	selene+androcur; diane	0	1	0	0	5	sem medicação	0	0	0	0	0		95	57	0		0	22.4	1	1.63		71	0	133	0	96	0		7	3	5	0	0	22.4	1	243	151	3257392J
3281471C	A	19.10.99	18.09.01	26	1a 11m	1	11	23		0		0	0	0	0	0	MET,amitriptilina, ciclobenzapina, tylenol	5	0	0	0	1		130	70	0		2	30.5	3	1.58		33	1	126	0	87	0	108	0	0		3	0	30.5	3	183	125	3281471C
3064738G	A	06.03.01	26.11.19	50	18a 8m	18	8	224		0	1a gest CC; 2a. Gonadotrofinas; diane	0	1	0	0	3	diane; atual s/ medicação	0	0	0	0	0		99	65	0	93	1	27	2	1.58	58.8608	65	0	106	0	94	0	83	0	0	5.5	0	0	27	2	201	114	3064738G
3284571F	A	26.06.01	24.06.08	31	7a	7	0	84	HTLV	5	selene	0	1	0	0	3	s/medicação	0	0	0	0	0	HTLV	107	59	0		0	22.5	1	1.55		68	0	62	0	91	0		7	3		3	0	22.5	1			3284571F
3302057K	A	24.04.01	09.06.15	30	14a 2m	14	2	170		0	gynera+finasteride; diane,espiro; MET	0	0	0	1	5	diane, aldactone; atual: MET, indução c/ clomid	5	0	0	1	0		100	60	0		2	30	3	1.65		55	0	123	0	84	0	107	0	0	5.8	1	0	30	3	123	43	3302057K
3333704K	A	28.03.00	23.10.01	37	1a 7m	1	7	19	G4P1A3	0		0	0	0	0	0	ciclo-femina	3	0	1	0	0	G4P1A3	120	80	0		0	21.5	1	1.58		68	0	202	1	83	0	163	2	1		3	0	21.5	1	235	140	3333704K
3336168I	A	18.05.00	18.02.20	51	19a9m	19	9	237		0	diane,3a; MET,HCTZ,mesigyna,1a; METc/gravidez;	0	0	0	1	5	MET	4	1	0	0	0		149	93	1	95	1	27.9	2	1.52	62.5	48	1	58	0	91	0		7	3	5.2	0	1	27.9	2	167	105	3336168I
3345031F	A	11.07.00	23.07.19	36	19a	19	0	228		0	diane, finasterida, MET	0	0	0	1	5	diane, finasterida, fluoxetina	5	0	0	0	1		96	59	0		0	24.1	1	1.605		58	0	206	1	92	0	110	0	0	5.7	1	0	24.1	1	253	158	3345031F
3348693B	A	22.08.00	20.01.04	21	3a 5m	3	5	41	febre reumática	0	yasmin+finasterida	0	1	0	0	5	diane	3	0	1	0	0	febre reumática	130	70	0		0	23.8	1	1.61			2		2	82	0	186	2	1	5.7	1	0	23.8	1			3348693B
3322671H	A	22.01.02	27.02.19	35	17a1m	17	1	206		0	MET, finasterida	0	0	0	1	5	MET intolerante; s/ medicação	0	0	0	0	0		123	66	0		1	39.7	4	1.66		32	1	200	1	98	0	186	2	1	5.7	1	1	39.7	4	179	120	3322671H
3371564i	A	25.06.02	04.10.19	44	17a4m	17	4	208		0	yasmin,aldactone; evra,aldactone; cerazette	0	1	0	0	5	cerazette,aldactone, losartana	5	0	0	0	1		120	80	0		1	42	5	1.55		51	0	90	0	84	0		7	3	5.3	0	0	42	5	171	102	3371564i
2769258J	A	25.04.00	11.03.03	23	2a 11m	2	11	35	Hepatite C; hemofilia B	5	ribavirina (hepatite C)	0	0	0	1	6	TPO 40	3	0	1	0	0	Hepatite C; hemofilia B			2		2		6	1.5		91	0	51	0	79	0		7	3	5	0	0		6	127	44	2769258J
13441177H	A	27.08.02	19.02.20	45	17a 6m	17	6	210		0	MET, engravidou; HAS	1	0	0	0	4	MET; enalapril; depo-provera	5	0	0	0	1		120	65	0	102	1	31	3	1.63	62.5767	37	1	151	1	113	1	201	5	2	6.6	2	2	31	3	178	115	13441177H
3318028E	A	12.11.02	03.01.17	35	14a 2m	14	2	170	DERMATITE	5	diane; gracial+aldactone	0	0	0	1	5	diane, mercilon; atual=s/medicação	0	0	0	0	0	DERMATITE	116	64	0		0	22.5	1	1.59		48	1	73	0	96	0		7	3	5.5	0	0	22.5	1	141	74	3318028E
3312868B	A	14.03.02	07.08.07	31	5a 5m	5	5	65	depressão	5	MET + gynera	0	0	1	0	5	gynera; MET por RI	5	0	0	1	0	depressão	100	64	0	75	0	25	2	1.45	51.7241	84	0	131	0	91	0		7	3		3	0	25	2	205	95	3312868B
7035055B	A	21.02.95	06.01.07	33	6a 9m	6	9	81		0		0	0	0	0	0	ACO, androcur; HAS	3	0	0	0	1		135	111	1		0	26.8	2	1.48		56	0	93	0	74	0		7	3	5	0	0	26.8	2	227	144	7035055B
3301738D	A	20.07.99	18.03.03	26	3a 8m	3	8	44		0	MET irregular	1	0	0	0	4		0	0	0	0	0		126	75	0		0	27.8	2	1.52			2		2	71	0		7	3		3	0	27.8	2			3301738D
6052194I	A	28.01.03	13.11.07	23	4a 10m	4	10	58	convulsão	5	MET, yasmin, finasterida	0	0	0	1	5	yasmin	3	0	1	0	0	convulsão	132	65	0		0	27.2	2	1.67		63	0	149	0	68	0		7	3		3	0	27.2	2	183	90	6052194I
3260183E	A	12.01.99	12.09.17	49	18a 8m	18	8	225	alopécia androgênica	5	gynera por 3a, femiane +finasterida; MET desde 2002	1	1	0	1	5	MET por RI; HCTZ, captopril	5	0	0	0	1	alopécia androgênica	134	72	0	107	1	35.4	4	1.53	69.9346	42	1	110	0	104	1		1	3	5.3	0	1	35.4	4	171	107	3260183E
3207387E	A	13.07.04	14.04.15	37	10a 9m	10	9	129	hiperprolactinemia	5	parlodel, premarim+ciproterona	0	0	0	1	5	ACO	3	0	1	0	0	hiperprolactinemia	130	91	1		0	26.4	2	1.68		50	0	88	0	80	0		7	3	5.2	0	0	26.4	2	215	144	3207387E
3262299D	A	13.10.98	04.12.01	32	1a 7m	1	7	19	ciclos amenorréicos pós parto há 16 a	0	progesterona 2a fase	0	1	0	0	3	gonal	6	0	0	0	1	ciclos amenorréicos pós parto há 16 a	110	70	0		0	26.9	2	1.46		41	1	175	1	90	0	184	2	1	6.6	0	0	26.9	2	221	137	3262299D
3364058H	A	20.07.99	06.12.05	32	6a 5m	6	5	77	infertilidade 1a	0	cicloprimogyna, diane, selene; MET	0	0	1	0	5	s/medicação	0	0	0	0	0	infertilidade 1a	100	70	0		0	22.2	1	1.61		55	0	85	0	80	0	73	0	0		3	0	22.2	1	174	102	3364058H
6060688C	A	17.08.99	11.04.06	26	1a 5m	1	5	17		0		0	0	0	0	0	primogyna + ciproterona	3	0	1	0	0		131	82	0	91	1	32.2	3	1.63	55.8282	51	0	55	0	89	0		7	3		3	0	32.2	3	172	110	6060688C
13441427K	A	19.08.03	03.03.09	26	5a 7m	5	7	67	cefaléia menstrual	0	EEC+androcur	0	1	0	0	5		0	0	0	0	0	cefaléia menstrual	101	63	0	68	0	21.6	1	1.58	43.038	61	0	28	0	74	0	77	0	0		3	0	21.6	1	130	63	13441427K
13476394I	A	25.03.03	17.12.19	43	16a 9m	16	9	201	anemia	0	MET, evra,aldactone	0	0	0	1	5	atual mirena; MET, losartana, HCTZ, bupropiona	5	0	0	0	1	anemia	165	96	0	91	1	30.7	3	1.54	59.0909	38	1	199	1	113	1	251	5	2	6.5	2	2	30.7	3	196	126	13476394I
13484904E	A	03.06.03	18.11.08	23	5a 5m	5	5	65	Asma (berotec)	6	minesse, diane	0	1	0	0	3	diane	3	0	1	0	0	Asma (berotec)	120	72	0		0	25.5	2	1.56		50	0	56	0	79	0	76	0	0		3	0	25.5	2	128	67	13484904E
13489606A	A	17.06.03	08.08.06	22	3a 2m	3	2	38		0	yasmin	0	1	0	0	3	yasmin	3	0	1	0	0		105	67	0		0	21.9	1	1.53		72	0	83	0	86	0		7	3		3	0	21.9	1	233	144	13489606A
13621458J	A	13.07.04	04.12.19	49	15a5m	15	5	185		0	gravidez espontanea; cerazette; qlaira	0	1	0	0	3	s/medicação; atividade, perda de peso	0	0	0	0	0		129	57	0		0	27.9	2	1.58		73	0	51	0	109	1	94	1	0	6	1	0	27.9	2	132	46	13621458J
2985904F	A	24.01.06	22.02.11	23	5a 1m	5	1	61	pubarca precoce aos 7a	1	aldactone; aldactone + tamisa 20	0	0	0	1	5	s/medicação	0	0	0	0	0	pubarca precoce aos 7a	106	69	0	96	1	34.1	3	1.53	62.7451	52	0	153	1	99	0		7	3		3	0	34.1	3			2985904F
5092949D	A	02.06.05	13.09.19	36	14a3m	14	3	171	acantose; bronquite asmática	6	MET, intolerante	1	0	0	0	4	diane	3	0	1	0	0	acantose; bronquite asmática	90	56	0	114	1	36.9	4	1.66	68.6747	52	0	57	0	117	1	230	5	2	6.4	1	2	36.9	4	160	94	5092949D
13944717G	A	01.03.11	21.01.20	29	8a10m	8	10	106	evoluiu com HAS, SM, perda de peso	5	HCTZ,enalapril,MET,tamisa 20,espirono,levotiroxina	0	0	0	1	5	puran 162,5 mg,	6	0	0	0	1	evoluiu com HAS, SM, perda de peso	100	70	1		2	30.9	3	1.67		38	1	162	1	81	0	122	0	0	5.3	0	1	30.9	3	165	101	13944717G
77069676J	A	18.08.05	13.11.07	32	2a 3m	2	3	27		0		0	0	0	0	0	MET irregular	4	1	0	0	0		127	86	1	102	1	32.5	3	1.59	64.1509	44	1	139	0	84	0		7	3	5	0	1	32.5	3	202	135	77069676J
13685487A	A	16.02.06	19.03.19	33	13a1m	13	1	157	HAS; obesa desde infância	2	sibutramina, xenical,	0	0	0	1	2	AMP; AAS, topiramato, sibutramina, xenical	5	0	0	0	1	HAS; obesa desde infância	110	74	0	82	0	33.1	3	1.57	52.2293	50	0	70	0	80	0	88	0	0	5.3	0	0	33.1	3	166	100	13685487A
13494358D	A	06.10.05	21.10.08	33	3a	3	0	36	infertilidade, tratamento sem sucesso	0	ACO, MET	0	0	1	0	5	engravidou pós-drilling; em uso de ACO	3	0	1	0	0	infertilidade, tratamento sem sucesso	110	70	0		2	30.7	3	1.68		82	0	142	0	73	0	111	0	0	5.4	0	0	30.7	3	201	91	13494358D
13439473J	A	15.04.03	14.09.17	42	14a 5m	14	5	173	infertilidade 1a	0	MET (engravidou)	1	0	0	0	4	losartana	1	0	0	0	1	infertilidade 1a	124	83	0	106	1	32.4	3	1.67	63.4731	36	1	128	0	87	0		7	3	7.2	2	2	32.4	3	179	119	13439473J
13649334E	A	01.02.05	07.05.19	35	14a 3m	14	3	171	puberdade precoce aos 5a; ooforoplastia prévia	1	MET, harmonet; HCTZ, atenolol	0	0	0	1	5	cerazette há 7a; MET, levotiroxina; glicazida; pioglitasona, enalapril, atorvatatina	5	0	0	0	1	puberdade precoce aos 5a; ooforoplastia prévia	134	90	1	100	1	29	2	1.56	64.1026	25	1	271	1	130	2	151	4	1	6.6	2	2	29	2	113	56	13649334E
13460364J	A	20.05.03	16.10.12	27	9a 5m	9	5	113		0	diane,ealdactone; siblima+androcur	0	0	0	1	5	aldactone, nuvaring	5	0	0	0	1		121	83	0		2	30.9	3	1.58		68	0	207	1	80	0		7	3	5.3	0	0	30.9	3	253	144	13460364J
13607892C	A	19.05.04	15.05.18	47	14a	14		168		0	microvlar	0	1	0	0	3	MET	4	1	0	0	0		139	90	1	106	1	32	3	1.58	67.0886	43	1	187	1	93	0		7	3	6.1	1	1	32	3	180	107	13607892C
13627798K	A	14.04.05	07.08.20	28	15a4m	15	4	184	pêlos a partir dos 5a	1	yasmin, mesigyna, diane, em 8 anos +espironolactona, mirena há 6 anos	0	1	0	0	5	mirena, aldactone, MET	5	0	0	1	0	pêlos a partir dos 5a	100	60	0	85	0	28.1	2	1.52	55.9211	30	1	182	1	97	0	201	5	2	5.5	0	2	28.1	2	156	98	13627798K
13573231I	A	11.01.06	07.10.20	37	14a9m	14	9	177	DLP; fumante; libido aumentado	5	selene+aldactone; EEC+androcur; clofemina,MET	0	0	1	0	5	mesigna, aldactone muito irregular; atual MET, fluoxetina, sinvastatina	5	0	0	0	1	DLP; fumante; libido aumentado	110	70	0	96	1	32.9	3	1.45	66.2069	39	1	432	1	101	1	145	1	1		3	1	32.9	3	274	171	13573231I
3207986D	A	24.03.05	10.12.15	27	10a 9m	10	9	129	hematúria a/e	5	MET pouco tempo	1	0	0	0	4	glicazida; acetilcisteína; MET irreg, espironolactona	5	0	0	0	1	hematúria a/e	141	88	1		0	25.6	2	1.58		47	1	154	1	234	2		4	3	8.4	2	2	25.6	2	230	152	3207986D
2318699K	A	20.04.06	27.11.18	40	12a7m	12	7	151		0	diclin + ciproterona,2a; perlutan + ciproterona, 2a; qlaira,amaril,espirono	0	0	0	1	5	diclin, ciproterona; perlutan por 8a; fez uso de balão gástrico, perda de 11 kg; desejo rep.	5	0	1	0	0		140	90	1	97	1	30.9	3	1.68	57.7381	38	1	176	1	203	2	310	4	2		3	2	30.9	3	176	109	2318699K
3345985F	A	20.04.04	06.06.06	23	2a 2m	2	2	26	espanio após suspensão do ACO há 2a	0		0	0	0	0	0	depo-provera	3	0	1	0	0	espanio após suspensão do ACO há 2a	129	82	1		2	31.9	3	1.59		43	1	60	0	89	0	96	0	0		3	0	31.9	3	149	94	3345985F
13660112J	A	14.12.04	28.11.06	24	1a 11m	1	11	23	PAR. CEREBRAL; MACROPROLACT	5	diane, cicloprimogyna	0	1	0	0	3	MET, espironolactona	5	0	0	0	1	PAR. CEREBRAL; MACROPROLACT	113	66	0	104	1	32.8	3	1.64	63.4146	61	0	74	0	82	0	132	0	0	5.7	1	0	32.8	3	221	145	13660112J
13602084F	A	19.09.06	15.09.15	30	9a	9	0	108		0	diane, miniam; yasmin+androcur	0	1	0	0	5	diane, clozapina, fluoxetina	5	0	0	0	1		104	67	0		0	26	2	1.59		67	0	125	0	94	0		7	3	5.7	1	0	26	2	160	68	13602084F
13606108B	A	20.07.06	21.10.08	21	2a 3m	2	3	27		0	selene	0	1	0	0	3	selene	3	0	1	0	0		116	79	0		2	30	3	1.65		50	0	107	0	85	0	109	0	0	6.8	2	0	30	3	213	142	13606108B
6001729C	A	10.08.06	11.12.07	30	1a 4m	1	4	16	tireoidite de Hashimoto	5		0	0	0	0	0		0	0	0	0	0	tireoidite de Hashimoto	120	77	0		0	23.2	1	1.59		61	0	60	0	82	0	131	0	0		3	0	23.2	1	204	131	6001729C
13723918G	A	06.06.06	13.06.19	47	13a	13	0	132	HAS, em uso de enalapril	2	enalapril, microvlar, CC,	0	0	0	1	5	MET + indução s/sucesso; cerazette, losartana, espironolactona	5	0	0	0	1	HAS, em uso de enalapril	122	59	1	103	1	33.6	3	1.71	60.2339	72	0	52	0	99	0	103	0	0	5.5	0	0	33.6	3	192	107	13723918G
13963320I	A	23.08.11	16.09.16	32	5a 1m	5	1	61	evoluiu com NASH; exérese de tu ovario (teratoma maduro)	5	análogo do GnRH; MET, sinvastatina	0	0	0	1	5	MET, acetilcisteína, sinvastatina	5	0	0	0	1	evoluiu com NASH; exérese de tu ovario (teratoma maduro)	128	87	1	96	1	27.8	2	1.59	60.3774	32	1	98	0	90	0		7	3	5.5	0	1	27.8	2	171	119	13963320I
13739789A	A	21.09.06	08.04.08	28	1a 7m	1	7	19	infertilidade	0		0	0	0	0	0	MET	4	1	0	0	0	infertilidade	144	90	1		2	28.8	2	1.7		54	0	43	0	94	0	73	0	0		3	0	28.8	2	135	72	13739789A
13745860D	A	13.03.07	25.03.09	22	2a	2	0	24	hipotireodismo; nega DM; POT de HTA por ca in situ de colo uterino	5		0	0	0	0	0	yasmin	3	0	1	0	0	hipotireodismo; nega DM; POT de HTA por ca in situ de colo uterino	100	70	0	85.5	0	27.2	2	1.75	48.8571	63	0	37	0	85	0	62	0	0		3	0	27.2	2	141	75	13745860D
3323396D	A	01.07.03	13.12.11	37	8a 5m	8	5	101		0	diane, RCO em	0	1	0	0	3	RCO	0	0	0	0	0		87	66	0		0	24.6	1	1.7		55	0	159	1	96	0		7	3	5.4	0	0	24.6	1	179	92	3323396D
13682511F	A	29.11.07	02.06.15	29	7a7m	7	7	91	fumante; LIEBG	5	diclin	0	1	0	0	3	diclin	3	0	1	0	0	fumante; LIEBG	128	68	0	78	0	24.6	1	1.63	47.8528	61	0	94	0	95	0	230	5	2	5.4	0	2	24.6	1	180	100	13682511F
13709723J	A	01.06.06	28.08.20	44	14a2m	14	2	170	síndrome nefrótica a partir dos 27a em tratamento	5	prednisona; MET, ciclosporina, enalapril, estatina	0	0	0	1	5	MET, enalapril, losartana	5	0	0	0	1	síndrome nefrótica a partir dos 27a em tratamento	120	75	0	93	1	27.2	2	1.52	61.1842	62	0	121	0	89	0		7	3	5.2	0	0	27.2	2	191	107	13709723J
13813468K	A	13.03.08	04.04.11	29	2a 10m	2	10	34	litíase renal; tabagista	5	diane, AMP	0	1	0	0	3	AMP	3	0	1	0	0	litíase renal; tabagista	81	50	0	67	0	18.3	1	1.64	40.8537	59	0	46	0	81	0		7	3	5.3	0	0	18.3	1	146	78	13813468K
13790262J	A	31.07.07	03.03.09	30	1a 8m	1	8	20	amenorréia pós parto complicado há 7a; SM	5		0	0	0	0	0	s/med	0	0	0	0	0	amenorréia pós parto complicado há 7a; SM	100	80	0	98	1	34.4	3	1.69	57.9882	36	1	71	0	104	1		1	3		3	1	34.4	3	135	85	13790262J
13743284F	A	27.02.07	24.11.15	50	8a 9m	8	9	105	apnéia do sono; infertilidade 1a; hipotireoidismo+ SM	5	MET, aldactone, levotiroxina há 8a	0	0	0	1	5	MET, puran 100, sinvastatina	5	0	0	0	1	apnéia do sono; infertilidade 1a; hipotireoidismo+ SM	120	70	0		1	41.1	5	1.56		32	1	216	1	138	2		4	3	6.2	1	2	41.1	5	230	155	13743284F
13788495K	A	12.06.08	19.11.19	38	11a 5m	11	5	137	pubarca precoce aos 5a; esquizofrenia	1	risperidona,carbamazepina; dexam por 1 mês; EEC+ciproterona;diane,aldactone	0	0	0	1	5	risperidona, topiramato, amplictil ,diane, espironolactona	5	0	0	0	1	pubarca precoce aos 5a; esquizofrenia	115	62	0		1	39.4	4	1.55		63	0	171	1	97	0	129	0	0	5.4	0	0	39.4	4	166	76	13788495K
13625975K	A	18.07.06	18.04.18	36	11a 9m	11	9	141	HAS; esteatose hepática; MET por longo tempo	2	MET por 10 anos, fluoxetina, alopurinol, sinvastatina	0	0	0	1	5	enalapril, HCTZ, fluoxetina; topiramato, alprazolam, aripiprazol,sibutramina	5	0	0	0	1	HAS; esteatose hepática; MET por longo tempo	91	65	1	123	1	44.5	5	1.68	73.2143	55	0	204	1	83	0	121	0	0	5.4	0	1	44.5	5	252	161	13625975K
13721268H	A	08.02.07	02.06.15	36	8a 4m	8	4	100	miopia grave	5	depoprovera; tamisa 20,aldactone; MET	0	0	0	1	5	primolut-nor	3	0	1	0	0	miopia grave	95	73	0		2	29.1	2	1.49		55	0	87	0	84	0	91	0	0		3	0	29.1	2	165	94	13721268H
13483391J	A	27.07.04	14.08.12	34	8a 1m	8	1	97	rinite alergica; tireoidite de Hashimoto	5	MET,engravidou; levotiroxina, MET, diclin	0	0	0	1	5	MET; puran T4 50, diclin	5	0	0	1	0	rinite alergica; tireoidite de Hashimoto	104	76	0		2	28.3	2	1.63		59	0	139	0	84	0	154	2	1	6	1	0	28.3	2	215	128	13483391J
13827886I	A	23.10.08	15.01.20	38	11a3m	11	3	135		0	diane, perlutan	0	1	0	0	3	depo-provera; MET, topiramato, sibutramina	5	0	0	0	1		110	60	0		1	40	5	1.65		40	1	44	0	86	0	163	2	1	5.1	0	0	40	5	137	83	13827886I
13843920D	A	20.04.06	06.11.20	36	14a7m	14	7	175		0		0	0	0	0	0	MET; fez uso de balão gástrico, perdeu 11kg. Desejo reprodutivo	4	1	0	0	0		132	91	1		0	23.3	1	1.61		59	0	87	0	100	1	175	1	1	5.6	0	0	23.3	1	184	107	13843920D
13499422A	A	13.09.07	29.09.17	32	10a	10	0	120		0	MET não conseguiu tomar; diane, yasmin,sibutramina	0	0	0	1	5	belara, puran, sibutramina	5	0	0	0	1		130	95	1		2	28.6	2	1.6		59	0	69	0	102	1	118	1	0	5.5	0	0	28.6	2	181	106	13499422A
13610402I	A	19.03.09	23.05.13	27	4a2m	4	2	50	nega DM; infertilidade 1a	0	harmonet, CC, MET	0	0	1	0	5		0	0	0	0	0	nega DM; infertilidade 1a	119	81	0	106	1	35.6	4	1.53	69.281	36	1	160	1	100	1		1	3	5.3	0	1	35.6	4	196	128	13610402I
13714495G	A	13.11.08	14.05.19	38	10a 6m	10	6	126	SAF, trombose MID; HAS, depressão	2	MET,marevan, atenolol, sinvastatina; levotiroxina, espironolactona	0	0	0	1	5	topiramato, amitriptilina; MET, espironolactona, enalapril, sinvastatina	5	0	0	0	1	SAF, trombose MID; HAS, depressão	122	80	1		2	30.8	3	1.6		40	1	153	1	89	0	72	0	0	5.6	0	1	30.8	3	246	176	13714495G
13788517G	A	04.10.07	01.04.14	34	6a 6m	6	6	78	infertilidade; HAS	2	MET+captopril; MET+enalapril	0	0	0	1	5	MET, aldomet, progesterona micronizada	5	0	0	0	1	infertilidade; HAS	130	90	1		1	34.5	3	1.72		31	1	107	0	85	0		7	3	5.6	0	1	34.5	3	194	142	13788517G
13859313C	A	01.07.03	21.05.20	33	12a10m	12	10	154	s/referência; libido aumentado	0		0	0	0	0	0	MET, espironolactona, HCTZ, depomes	5	0	0	0	1	s/referência; libido aumentado	130	90	1		1	33.5	3	1.65		52	0	175	1	151	2	252	4	2	6.8	2	2	33.5	3	221	138	13859313C
13857492H	A	19.05.09	19.03.19	27	9a 10m	9	10	118	enxaqueca	0	diane; desogestrel	0	1	0	0	3	MET, HCTZ, depomes	5	0	0	0	1	enxaqueca	110	69	0		2	31.6	3	1.58		69	0	44	0	82	0		7	3	5.8	1	0	31.6	3	153	71	13857492H
13799760B	A	21.05.09	16.04.20	43	10a11m	10	11	131	fenda lábio-palatina corrigida	0	diane+aldactone; MET (engravidou);diclin+MET; tamisa	0	0	1	0	5	essure, espironolactona	6	0	0	0	1	fenda lábio-palatina corrigida	104	60	0	88	0	27.6	2	1.6	55	50	0	108	0	107	1	69	1	0	5.7	1	0	27.6	2	208	136	13799760B
13798393K	A	14.02.08	31.05.11	28	3a 3m	3	3	39		0	CC,sem sucesso; fumante; MET	1	0	0	0	4	desejo reprodutivo; ervas; MET	4	1	0	0	0		107	45	0		2	28.4	2	1.56		55	0	63	0	85	0		7	3		3	0	28.4	2	154	86	13798393K
13847662D	A	09.06.15	26.08.20	37	5a2m	5	2	62		0	diane+androcur; tapazol	0	0	0	1	5	MET; desejo reprodutivo	4	1	0	0	0		114	75	0		0	24.5	1	1.62		57	0	79	0	89	0	130	0	0	5.8	1	0	24.5	1	194	119	13847662D
3311747G	A	18.12.08	07.10.14	29	5a 10m	5	10	70		0	diane	0	1	0	0	3	espironolactona; sibutramina	5	0	0	0	1		108	63	0		1	53.2	5	1.5		47	1	67	0	83	0	106	0	0	5.3	0	0	53.2	5	154	94	3311747G
3189358F	A	07.05.09	23.05.10	30	1a	1	0	12	bronquítica na infância	5		0	0	0	0	0	MET	4	1	0	0	0	bronquítica na infância	132	84	0		1	39.2	4	1.65		46	1	205	1	95	0	139	0	0	5.6	0	1	39.2	4	213	126	3189358F
4076131C	A	16.04.09	28.04.20	44	21	21	0	252	acidente de carro com cirurgias no braço	0	MET,diane,levotiroxina; +espironolactona;	0	0	0	1	5	espironolactona,MET, levotiroxina	5	0	0	0	1	acidente de carro com cirurgias no braço	110	70	0	98	1	34.8	3	1.66	59.0361	41	1	200	1	110	1	239	5	2	5.5	0	2	34.8	3	197	124	4076131C
2976344H	A	29.09.09	18.04.13	37	3a7m	3	7	43		0	flutamida, glifage, ACO	0	0	0	1	5	MET	4	1	0	0	0		140	90	1	105	1	29.4	2	1.62	64.8148	33	1	308	1	128	2	236	4	2	5.8	1	2	29.4	2	187	95	2976344H
13796245E	A	27.08.09	27.01.17	37	7a 5m	7	5	89	HAS + Obesidade	2	MET, selene	0	0	1	0	5	diane , MET	5	0	0	1	0	HAS + Obesidade	120	70	0	106	1	33.5	3	1.68	63.0952	47	1	207	1	87	0		7	3	5.2	0	1	33.5	3	231	143	13796245E
2002332F	A	19.06.07	10.07.12	35	2a 2m	2	2	26	DHEG, obesidade e menarca tardia	5		0	0	0	0	0	MET	4	1	0	0	0	DHEG, obesidade e menarca tardia	110	70	0		1	40.3	5	1.6		99	0	98	0	88	0	152	2	1		3	0	40.3	5	167	48	2002332F
2167686F	A	18.07.06	11.12.12	34	2a 9m	2	9	33		0		0	0	0	0	0	diane, liptor, anlodipino, zetia	5	0	0	0	1		165	102	1		2	30	3	1.69		83	0	125	0	87	0		7	3		3	0	30	3	258	150	2167686F
2263934B	A	09.04.09	22.08.20	37	11a4m	11	4	136	rinite alergica	0		0	0	0	0	0	AMP, espironolactona, MET, losartana	5	0	0	0	1	rinite alergica	150	98	1	95	1	28.7	2	1.58	60.1266	50	0	141	0	98	0	127	0	0	6	1	0	28.7	2	162	88	2263934B
2776654G	A	17.09.09	20.07.18	27	8a10m	8	10	106		0	MET, xenical, topiramato	0	0	0	1	5	s/ medicação	0	0	0	0	0		119	82	0		1	41.9	5	1.65		35	1	173	1	88	0	110	0	0	5.2	0	1	41.9	5	132	72	2776654G
3355836G	A	11.05.10	11.12.12	25	2a 7m	2	7	31		0		0	0	0	0	0	desejo reprodutivo; ácido fólico	0	0	0	0	0		85	58	0		0	26.6	2	1.54		45	1	81	0	78	0		7	3		3	0	26.6	2	145	84	3355836G
6023694B	A	18.08.09	19.03.19	31	9a 7m	9	7	115	eplepsia+retardo menstal; Tireoidite auto-imune (eutireoidismo)	5	risperidona,lamotrigina,valproato,clonazepan;	0	0	0	1	6	levoid, carbamazepina, depakene, clobazam, fenobarbital, clorpromazina, prometazina, AMP depot	5	0	0	0	1	eplepsia+retardo menstal; Tireoidite auto-imune (eutireoidismo)	109	75	0	112	1	38.9	4	1.63	68.7117	49	1	190	1	85	0		7	3	5.3	0	1	38.9	4	220	138	6023694B
13612664D	A	25.06.09	20.02.20	41	10a 8m	10	8	128	IIIGIIIP Laqui, espanio há 3a	0	AMP 2a fase	0	1	0	0	3	MET	4	1	0	0	0	IIIGIIIP Laqui, espanio há 3a	116	67	0	108	1	31.3	3	1.59	67.9245	43	1	126	0	94	0		7	3	5.4	0	0	31.3	3	165	99	13612664D
13615493K	A	03.08.10	11.10.16	36	4a 2m	4	2	50	hipertrigliceridemia	5		0	0	0	0	0	anlodipino; yasmin+ciproterona	5	0	0	0	1	hipertrigliceridemia	140	80	0	120	1	39.2	4	1.52	78.9474	44	1	143	0	84	0	128	0	0	4.8	0	1	39.2	4	155	72	13615493K
13785624G	A	16.08.07	19.03.13	24	5a 7m	5	7	67	ganho de peso com ACO	4	MET, engravidou; usa DIU	1	0	0	0	4	fluoxetina, clorpromazina	6	0	0	0	1	ganho de peso com ACO	113	60	0	85	0	29.8	2	1.54	55.1948	35	1	257	1	82	0		7	3	5.3	0	0	29.8	2	185	99	13785624G
13813678K	A	20.03.08	15.07.14	29	6a 4m	6	4	76	apendicetomia	0	MET, evra	0	0	1	0	5	MET, glicazida, nuvaring	5	0	0	0	1	apendicetomia	110	70	0	117	1	37.9	4	1.62	72.2222	34	1	84	0	86	0		7	3	5.7	1	0	37.9	4	112	53	13813678K
13815706I	A	06.10.09	23.08.11	28	1a 3m	1	3	15	obesidade; glaucoma	0		0	0	0	0	0	selene	3	0	1	0	0	obesidade; glaucoma	88	52	0	88	0	29.1	2	1.58	55.6962	44	1	78	0	102	1	87	1	0		3	1	29.1	2	137	77	13815706I
13826970H	A	05.06.08	17.07.19	40	11a 1m	11	1	133	bronquite	6	diane+aldactone	0	1	0	0	5	s/ medicação	0	0	0	0	0	bronquite	135	67	0		0	27.7	2	1.67		42	1	101	0	97	0	134	0	0	6.3	1	0	27.7	2	145	84	13826970H
13850381G	A	26.03.09	24.11.19	32	10a8m	10	8	128	ganho de peso excessivo a partir dos 15a	4	MET; diclin	0	0	1	0	5	s/medicação	0	0	0	0	0	ganho de peso excessivo a partir dos 15a	102	63	0		2	29.6	2	1.63		42	1	286	1	93	0	125	0	0	5.4	0	0	29.6	2	165	85	13850381G
13857506E	A	15.07.10	31.07.20	33	10a	10	0	120	enxaqueca	5	ACO por 1 ano aos 15a; espironolactona por 3 anos com melhora	0	0	0	1	5	não	0	0	0	0	0	enxaqueca	107	67	0	92	1	32.1	3	1.7	54.1176	41	1	80	0	89	0	86	0	0	4.6	0	0	32.1	3	180	122	13857506E
13871512B	D	15.10.09	27.03.12	24	2a 6m	2	6	30	gastrite	5		0	0	0	0	0	AMP 40	3	0	1	0	0	gastrite	86	49	0		0	21.1	1	1.67		50	0	51	0	92	0		7	3		3	0	21.1	1			13871512B
13877720G	A	05.11.09	18.06.20	40	10a7m	10	7	127		0	MET, tamisa; MET;	0	0	1	0	5	MET, tamisa 20	5	0	0	1	0		125	64	0		1	36.1	4	1.64		51	0	229	1	91	0		7	3	5.8	1	0	36.1	4	170	87	13877720G
13877736I	A	12.11.09	08.12.15	26	6a 1m	6	1	73		0	elani ciclo	0	1	0	0	3	elani	3	0	1	0	0		110	80	0		0	25.6	2	1.52		53	0	32	0	84	0		7	3	4.9	0	0	25.6	2	160	101	13877736I
13989956E	A	03.04.12	14.08.14	30	2a 4m	2	4	28	aborto habitual tardio	5	glifage	1	0	0	0	4	MET	4	1	0	0	0	aborto habitual tardio	108	70	0		0	25.4	2	1.47		61	0	62	0	102	1		1	3	5.5	0	0	25.4	2			13989956E
13908137G	A	13.04.10	27.02.18	27	7a 10m	7	10	94	pubarca aos 6a; fumante	1	diane,espironolactona; qlaira,espiro; EEC+ciproterona;	0	1	0	0	5	diclin, finasterida	5	0	0	0	1	pubarca aos 6a; fumante	114	70	0		2	28.8	2	1.68		44	1	152	1	87	0		7	3	6.2	1	1	28.8	2	127	53	13908137G
13923022J	A	24.05.11	27.08.13	20	2a 3m	2	3	27	ganho de peso	4	diane,espironolactona;	0	1	0	0	5	MET com intolerância; já fez uso de diane e espironolactona	4	1	0	0	0	ganho de peso	117	68	0	100	1	38	4	1.57	63.6943	45	1	114	0	138	2	252	4	2	5.7	1	2	38	4	219	148	13923022J
13929356J	A	13.09.07	18.10.11	25	1a 1m	1	1	13	Epilepsia + Retardo Mental	5		0	0	0	0	0	selene há pouco tempo	3	0	1	0	0	Epilepsia + Retardo Mental	100	63	0		1	38.4	4	1.5		54	0	119	0	86	0		7	3	5.5	0	0	38.4	4	173	95	13929356J
13881066H	A	23.02.10	14.12.17	30	7a 10m	7	10	94	ganho de peso (10kg) nos últimos 2a	4	AMP; tamisa 20 ; venlafaxina	0	0	0	1	5	s/ med; desejo reprodutivo	0	0	0	0	0	ganho de peso (10kg) nos últimos 2a	86	56	0		2	30.2	3	1.6		64	0	104	0	91	0		7	3	4.9	0	0	30.2	3	242	155	13881066H
13926066A	A	08.02.11	03.07.12	21	1a 5m	1	5	17	asma leve intermitente	6	primolut-nor, sem sucesso	0	1	0	0	3	MET	4	1	0	0	0	asma leve intermitente	101	78	0	106	1	38	4	1.6	66.25	24	1	140	0	92	0		7	3	5	0	0	38	4	118	66	13926066A
13929870A	A	03.05.11	28.06.16	25	5a 1m	5	1	61	paciente adotada;	5	diane; depomes	0	1	0	0	3	depomês	3	0	1	0	0	paciente adotada;	110	70	0	102	1	43.3	5	1.5	68	45	1	138	0	92	0	111	0	0	4.9	0	0	43.3	5			13929870A
3357622A	A	01.02.11	28.05.19	38	18a 3m	18	3	219	tabagista	5	1a gestação com CC; MET engravidou	1	0	0	0	4	progesto 2a fase	3	0	1	0	0	tabagista	110	70	0		1	36.6	4	1.66		64	0	36	0	88	0	78	0	0	5.3	0	0	36.6	4	139	65	3357622A
77112755E	A	07.08.08	25.02.14	36	1a 8m	1	8	20		3		0	0	0	0	0	MET, ciclofemina	5	0	0	1	0		100	60	0		1	35.5	4	1.65		50	0	118	0	75	0		7	3	5.8	1	0	35.5	4	151	77	77112755E
55718545D	A	26.06.10	09.04.19	36	8a 10m	8	10	106		5	diane; tamisa 20; qlaira	0	1	0	0	3	MET 850 3x+desogestrel	5	0	0	1	0		91	71	0	108	1	31.7	3	1.56	69.2308	54	0	198	1	81	0	132	0	0	5.1	0	0	31.7	3	173	89	55718545D
55716850D	A	08.01.09	08.04.14	19	1a 11m	1	11	23	Obesidade; CIA fez cirurgia no INCOR	5		0	0	0	0	0	AMP; depomes atual	3	0	1	0	0	Obesidade; CIA fez cirurgia no INCOR	137	79	0		2	32.2	3	1.7		31	1	377	1	97	0		7	3	5.3	0	1	32.2	3	178	98	55716850D
13887873A	A	21.09.2010	21.01.16	26	5a 8m	5	8	68		2	diane;	0	1	0	0	3	s/ medicação; desejo reprodutivo	3	0	0	0	0		111	63	0		0	26.2	2	1.57		47	1	146	0	82	0		7	3	4.7	0	0	26.2	2	179	103	13887873A
13866854a	A	23.07.2009	19.10.10	23	1a 3m	1	3	15	depressão - risperidona há 1 ano	5		0	0	0	0	0	paroxetina, clomipramina	6	0	0	0	1	depressão - risperidona há 1 ano	93	63	0		0	18.1	1	1.63		48	1	60	0	82	0		7	3		3	0	18.1	1	146	86	13866854a
3171009A	A	29.08.13	20.02.19	37	5a6m	5	6	66		0	não	0	0	0	0	0	progesterona micronizada na 2a fase	3	0	1	0	0		125	82	0		2	31.7	3	1.49		70	0	110	0	88	0	131	0	0	5.4	0	0	31.7	3	215	123	3171009A
14034564I	A	14.05.13	30.05.19	35	6a	6	0	72		0	ciclo 21; diane; malformação uterina (útero septado)	0	1	0	0	3	mesigyna	3	0	1	0	0		120	70	0		0	24	1	1.65		34	1	75	0	94	0	148	2	1	5.3	0	0	24	1	164	113	14034564I
13949153I	A	12.11.2013	09.06.15	27	1a 7m	1	7	19		0	diane	0	1	0	0	3	diane	3	0	1	0	0				2		2		6	1.57		62	0	138	0	90	0		7	3	5.3	0	0		6	188	98	13949153I
14016433C	A	28.08.2012	08.05.19	38	6a9m	6	9	81		0	femiane	0	1	0	0	3	desejo reprodutivo	0	0	0	0	0		105	74	0		1	40	5	1.69		68	0	86	0	90	0	130	0	0	5.5	0	0	40	5	175	90	14016433C
14016169K	A	07.05.2013	21.05.15	42	2a	2	0	24	mau passado obstétrico - 3 partos prematuros - nenhum filho vivo	5		0	0	0	0	0	s/med	0	0	0	0	0	mau passado obstétrico - 3 partos prematuros - nenhum filho vivo	120	70	0	88	0	24.7	1	1.54	57.1429	34	1	193	1	85	0		7	3	5	0	1	24.7	1	196	123	14016169K
13850734C	A	30.10.2012	30.09.14	27	1a 11m	1	11	23	obesidade	5	diane+espironolactona	0	0	0	1	5	diane+espironolactona	5	0	0	0	1	obesidade	120	70	0		1	32.4	3	1.72		62	0	107	0	77	0		7	3	5.2	0	0	32.4	3	221	138	13850734C
13988547F	A	25.02.14	28.05.19	34	5a 3m	5	3	63	LES, obesidade, CA papilífero de tireóide	5	aldactone, MET, levotiroxina; MTX, cloroquina,gabapentina	0	0	0	1	5	espironolactona, cerazette, gabapentina, cloroquina, puran, prednisona	5	0	0	0	1	LES, obesidade, CA papilífero de tireóide	90	60	0		2	30.4	3	1.5		38	1	67	0	78	0		7	3	5	0	0	30.4	3	120	68	13988547F
13978903a	A	06.11.10	11.06.15	28	3a 9m	3	9	45	obesidade, embolização de HAV	5		0	0	0	0	0	MET	4	1	0	0	0	obesidade, embolização de HAV	119	73	0		0	27.3	2	1.67		68	0	111	0	87	0		7	3	4.9	0	0	27.3	2	180	90	13978903a
2753287E	B	08.10.96	08.08.06	32	9a 10m	9	10	118	hepatite na infância	0		0	0	0	0	0	MET irregularmante	4	1	0	0	0	hepatite na infância	119	74	0	88	0	31	3	1.5	58.6667	48	1	83	0	295	2		4	3	13.2	2	2	31	3	217	152	2753287E
3183529C	B	18.02.97	09.11.10	32	13a 9m	13	9	164	HAS, depressão	2	decadron por 2a; diane+finasterida; diane+aldactone	0	0	0	1	5	yasmin, aldactone	5	0	0	0	1	HAS, depressão	111	73	1		0	23.7	1	1.59		111	0	92	0	73	0		7	3		3	0	23.7	1	208	79	3183529C
3239395I	B	17.10.00	15.01.19	37	18a 3m	18	3	219		0	decadron, gynera, aldactone; gynera	0	0	0	1	5	MET, syntroid; inseminação sem sucesso	5	0	0	0	1		110	70	0		0	24.7	1	1.59		77	0	93	0	73	0	83	0	0	5.3	0	0	24.7	1	210	113	3239395I
3332040C	B	21.03.00	22.07.03	25	3a 4m	3	4	40	HAS (hidrocloro)	2		0	0	0	0	0	MET, desobesi	5	0	0	0	1	HAS (hidrocloro)	130	70	1		1	40	5	1.58		55	0	84	0	80	0		7	3		3	0	40	5	179	107	3332040C
3375770D	B	25.06.02	20.07.17	42	15a 1m	15	1	181	CARDIOPATIA	5	AMP 2a fase; elani, aldactone; diclin+aldactone;MET 2014+ciclofemina, aldactone	0	0	0	1	5	já usou MET; espironolactona, ciclofemina; depomês atual	5	0	0	0	1	CARDIOPATIA	105	54	0	87	0	29.1	2	1.58	55.0633	46	1	93	0	94	0	89	0	0	5.6	0	0	29.1	2	183	118	3375770D
2907495C	B	11.02.03	05.07.05	26	2a 5m	2	5	29	ESCLERODERMIA	5	penicilamina	0	0	0	1	6	diane; espironolactona	5	0	0	0	1	ESCLERODERMIA	93	64	0		0	21.9	1	1.57		66	0	54	0	81	0		7	3	4.9	0	0	21.9	1	167	90	2907495C
3213953H	B	08.05.01	16.10.15	34	14a5m	14	5	173		0	gracial, yasmin,diane	0	1	0	0	3	gracial	3	0	1	0	0		103	64	0		0	22.6	1	1.69		68	0	95	0	88	0		7	3		3	0	22.6	1	163	76	3213953H
13485658D	B	10.08.04	17.01.20	49	15a5m	15	5	185	trauma pela perda do filho	0	tamisa, MET intolerante;HCTZ; enalapril	0	0	0	1	5	MET, losartana, HCTZ, venalot,acetilcisteína	5	0	0	0	1	trauma pela perda do filho	131	80	0		1	43.2	5	1.64		49	1	99	0	98	0	158	2	1	5.6	0	1	43.2	5	171	103	13485658D
13622245H	B	08.12.05	20.01.20	42	14a1m	14	1	169	espanio desde a menarca, amenorreia há 4a c/ piora do hiperandrogenismo	0	diane; gestação com MET por 2x; mirena	0	0	1	0	5	depakene, venlafaxina (ansiedade),valproato; fumante	6	0	0	0	1	espanio desde a menarca, amenorreia há 4a c/ piora do hiperandrogenismo	140	100	1		1	51	5	1.55		56	0	100	0	107	1	182	1	1	5.5	0	1	51	5	154	79	13622245H
13694661d	B	04.08.05	28.01.14	32	8a 5m	8	5	101		0	ACO dos 13-20a; cicloprimogyna 20-23a; MET (engravidou)	0	0	1	0	5	sibutramina, MET	5	0	0	0	1		140	68	0		1	40.9	5	1.57		37	1	110	0	86	0	127	0	0	5.4	0	0	40.9	5	157	98	13694661d
44206544I	B	25.09.07	13.03.18	38	11a 6m	11	6	138	ansiedade	0	diane, siblima;primolut-nor; aldactone,diane; qlaira,finasterida;	0	0	0	1	5	finasterida	6	0	0	0	1	ansiedade	100	58	0		0	23.5	1	1.58		62	0	83	0	78	0		7	3	5.6	0	0	23.5	1	231	150	44206544I
3290239C	B	18.12.08	14.10.20	40	11a10m	11	10	142		0	diane; AMP 2a fase	0	1	0	0	3	espironolactona; reeducação alimentar	6	0	0	0	1		110	70	0	97	1	33.2	3	1.63	59.5092	68	0	55	0	83	0	105	0	0	4.9	0	0	33.2	3	174	92	3290239C
3236633J	B	14.05.09	25.08.15	28	6a 3m	6	3	75	obesidade	0	tamisa+espironolactona	0	0	0	1	5	qlaira	3	0	1	0	0	obesidade	80	60	0		1	34.6	3	1.55		65	0	60	0	74	0		7	3	5	0	0	34.6	3	179	102	3236633J
3363375I	B	31.03.09	18.10.19	34	6a 8m	6	8	80		0	MET	1	0	0	0	4	qlaira, espironolactona, LASER	5	0	0	0	1		137	98	1	78	0	25.3	2	1.66	46.988	57	0	161	1	84	0	123	0	0	5	0	0	25.3	2	208	119	3363375I
13489531A	B	22.04.10	06.11.18	34	8a7m	8	7	103	Obesidade + CA de paratireóide	5		0	0	0	0	0	MET com intolerância; desejo reprodutivo	4	1	0	0	0	Obesidade + CA de paratireóide	123	73	0		1	50.4	5	1.63		48	1	74	0	83	0	59	0	0	5.5	0	0	50.4	5	136	73	13489531A
13789195g	B	04.02.10	29.09.16	27	6a 7m	6	7	79	asma leve intermitente; virgo	6	tamisa 30; MET,engravidou 2x	0	0	1	0	5	cerazette, tapazol	5	0	0	0	1	asma leve intermitente; virgo	91	60	0	95.5	1	29	2	1.63	58.589	37	1	59	0	93	0		7	3	5.4	0	0	29	2	107	58	13789195g
6155098I	B	31.08.10	15.10.19	26	9a 2m	6	7	79	enxaqueca	0	diane; qlaira; tamisa 20; yaz	0	1	0	0	3	yaz, espironolacton	5	0	0	0	1	enxaqueca	93	66	0		0	24.1	1	1.63		55	0	64	0	80	0	85	0	0	4.7	0	0	24.1	1	189	118	6155098I
13816790E	B	29.06.10	10.07.18	37	8a 1m	8	1	97	HAS (captopril,HCTZ);bariátrica em 2011	2	captopril, HCTZ	0	0	0	1	1	bariátrica em 2011	0	0	0	0	0	HAS (captopril,HCTZ);bariátrica em 2011	101	70	0		0	26.1	2	1.7		53	0	71	0	88	0		7	3	5.8	1	0	26.1	2	162	93	13816790E
13842704H	B	24.11.09	31.08.10	26	1a 7m	1	7	19		0	HCTZ, captopril, HCTZ	0	0	0	1	1	HCTZ, captopril	1	0	0	0	1		130	90	1		1	33.5	3	1.64		46	1	70	0	111	1	237	5	2	5.5	0	2	33.5	3	169	109	13842704H
13858727G	B	22.01.09	21.05.13	29	4a 4m	4	4	52		0	diclin por 2a	0	1	0	0	3	s/med por intolerância a ACO	0	0	0	0	0		124	77	0		2	30.9	3	1.58		49	1	45	0	91	0		7	3		3	0	30.9	3	169	111	13858727G
13866690A	B	07.05.09	08.09.15	38	6a 4m	6	4	76		0	diane por 3m; sibutramina	0	0	0	1	5	perda de peso	0	0	0	0	0		90	60	0		1	36.7	4	1.59		58	0	86	0	93	0		7	3	4.6	0	0	36.7	4	214	139	13866690A
13928456K	B	14.09.2010	06.03.12	27	1a 6m	1	6	18	obesidade	5		0	0	0	0	0	AMP; indução com CC	3	0	1	0	0	obesidade	94	55	0		2	31.1	3	1.59		45	1	95	0	97	0	89	0	0	4.6	0	0	31.1	3	161	107	13928456K
14060323J	B	13.05.2014	29.04.20	40	5a11m	5	11	71		0	não	0	0	0	0	0	HCTZ, sinvastatina, idapen	6	0	0	0	1		118	70	0	114	1	35.9	4	1.55	73.5484	36	1	295	1	90	0	143	2	1	5.5	0	1	35.9	4	249	168	14060323J
14062876F	B	17.09.13	26.01.17	34	3a 4m	3	4	40	obesidade, infertilidade; fumante	5	diane; primolut-nor (Hg)	0	1	0	0	3	diane	3	0	1	0	0	obesidade, infertilidade; fumante	110	60	0		2	31.3	3	1.6		51	0	135	0	96	0		7	3	6	1	0	31.3	3	163	85	14062876F
14079716I	B	10.06.2014	05.11.15	18	1a 5m	1	5	17		0	diane	0	0	0	0	3	s/ medicação	0	0	0	0	0		100	60	0		0	21.8	1	1.73		48	1	68	0	82	0		7	3	5.3	0	0	21.8	1	168	106	14079716I
2249410C	C	15.12.98	16.10.01	22	2a 10m	2	10	34		0		0	0	0	0	0	harmonet	3	0	1	0	0		130	60	0		0	23.9	1	1.64		52	0	80	0	74	0		7	3		3	0	23.9	1	169	101	2249410C
13436242J	C	10.12.02	08.01.10	31	7a11m	7	11	95	ganho de peso	4	finasterida	0	0	0	1	6		0	0	0	0	0	ganho de peso	114	80	0		1	32.1	3	1.56		47	1	62	0	93	0		7	3	5.6	0	0	32.1	3	182	123	13436242J
13588644K	C	20.04.04	14.02.06	22	1a 10m	1	10	22	Pais c/ aum pêlos; febre reumática (em uso de benzetacil)	5		0	0	0	0	0	primogyna+ ciproterona	3	0	1	0	0	Pais c/ aum pêlos; febre reumática (em uso de benzetacil)	119	76	0		0	20.9	1	1.6		56	0	167	1	84	0		7	3		3	0	20.9	1	168	79	13588644K
13705584H	C	14.12.06	14.01.20	31	13a 11m	13	11	167	Cisto ovário	0	diane, selene; femiane + androcur, 2a; tamisa +espironolactona	0	0	0	1	5	diane + espironolactona	5	0	0	0	1	Cisto ovário	90	60	0		0	22	1	1.59		47	1	148	0	77	0		7	3	4.5	0	0	22	1	143	73	13705584H
13736154J	C	27.02.07	25.08.09	22	2a6m	2	6	30		0		0	0	0	0	0	AMP	3	0	1	0	0		135	89	1	110	1	43.8	5	1.58	69.6203	51	0	151	1	100	1		1	3		3	1	43.8	5	218	137	13736154J
13795476C	C	29.11.07	03.06.19	36	11a7m	11	7	139	SM, HAS,DLP	0	espironolactona+sinvast;HCTZ, enalapril	0	0	0	1		s/ ACO há 1 ano	0	0	0	0	0	SM, HAS,DLP	129	73	1	98	1	32.1	3	1.55	63.2258	53	0	138	0	90	0		7	3	5.2	0	0	32.1	3	218	124	13795476C
13846470E	C	16.06.09	30.10.14	26	5a 4m	5	4	64		0	diane; MET com intolerância	0	0	1	0	5	diane	3	0	1	0	0		127	69	0		0	23.6	1	1.6		63	0	206	1	80	0	96	0	0	4.9	0	0	23.6	1	163	59	13846470E
13857859H	C	22.01.09	17.08.10	23	1a 2m	1	2	14	dismenorréia	0		0	0	0	0	0	selene	3	0	1	0	0	dismenorréia	114	73	0		0	26.2	2	1.53		68	0	46	0	72	0		7	3		3	0	26.2	2	157	80	13857859H
13867634J	C	03.09.09	21.06.16	41	6a 9m	6	9	81		0	yasmin+espironolactona	0	0	0	1	5	qlaira, espironolactona 200	5	0	0	0	1		120	80	0		0	24.6	1	1.55		77	0	33	0	84	0		7	3	5.1	0	0	24.6	1	186	102	13867634J
13901370G	C	29.06.10	07.05.13	20	3a 1m	3	1	37		0		0	0	0	0	0	s/ medicação	0	0	0	0	0		101	52	0		0	24.5	1	1.68		40	1	58	0	94	0		7	3		3	0	24.5	1	129	77	13901370G
13912122F	C	31.07.2012	03.01.19	26	6a 6m	6	6	78		0	diclin;selene+aldactone	0	0	0	1	5	desejo reprodutivo	0	0	0	0	0		149	84	1		1	32.5	3	1.54		48	1	117	0	77	0	115	0	0	5.2	0	1	32.5	3	187	117	13912122F
13794859F	C	26.11.09	10.10.13	33	3a11m	3	11	47	DMG na gravidez; hipotireoidismo	5	diane+aldactone	0	0	0	1	5	diane, espironolactona, puran T4	5	0	0	0	1	DMG na gravidez; hipotireoidismo	122	74	0		0	24.9	1	1.69		55	0	123	0	82	0	98	0	0	5.1	0	0	24.9	1	182	102	13794859F
13478033H	C	28.09.10	26.11.13	34	3a 2m	3	2	38	SAAF; tabagista	5	ciclo 21 antes da 1a consulta, por 6m	0	1	0	0	3	MET, espironolactona +DIU	5	0	0	0	1	SAAF; tabagista	134	76	0		2	30.2	3	1.59		30	1	200	1	119	1	221	5	2	5.4	0	2	30.2	3	261	191	13478033H
3369583C	D	18.04.02	21.03.19	37	16a 11m	16	11	203		0	MET; diclin por 15a;	0	0	1	0	5	primera 20	3	0	1	0	0		100	60	0		0	26.8	2	1.58		63	0	165	1	93	0	87	0	0		3	0	26.8	2			3369583C
13463327D	D	14.02.06	03.01.20	47	13a11m	13	11	167		0	dianediclin, depoprovera	0	1	0	0	3	depoprovera	3	0	1	0	0		122	59	0		0	21.9	1	1.53		55	0	69	0	86	0	101	0	0	5.3	0	0	21.9	1	165	94	13463327D
13732357H	A	27.07.06	04.12.07	25	1a 4m	1	4	16		0		0	0	0	0	0	MET, captopril, sinvastatina	5	0	0	0	1		141	88	1		1	38.9	4	1.64		37	1	141	0	113	1	243	5	2	7	2	2	38.9	4	176	111	13732357H
13816927K	D	20.03.08	17.08.17	33	9a 5m	9	5	113	enxaqueca	0	diane	0	1	0	0	3	ACO suspenso devido à enxaqueca	0	0	0	0	0	enxaqueca	126	78	0		0	25.4	2	1.59		59	0	58	0	84	0	44	0	0	5.2	0	0	25.4	2	168	95	13816927K
13652868A	D	06.08.09	20.12.19	35	10a4m	10	4	124	HAS, hipotireoidismo	2	MET,	1	0	0	0	4	qlaira; glifage, glicazida, pioglitazona, losartana, HCTZ, topiramato, fluoxetina	5	0	0	0	1	HAS, hipotireoidismo	122	76	0	118	1	42.1	5	1.65	71.5152	36	1	112	0	123	1		1	3	7.6	2	2	42.1	5	201	143	13652868A
13942406K	D	15.02.11	04.12.18	29	7a10m	7	10	94		0	diane, qlaira	0	1	0	0	3	mesigyna	3	0	1	0	0		94	65	0		0	26.6	2	1.49		84	0	60	0	90	0	79	0	0	4.9	0	0	26.6	2	151	53	13942406K
13797954C	A	07.02.08	24.11.20	32	12a9m	12	9	153		0	selene, tamisa, diane	0	1	0	0	3	s/medicação	0	0	0	0	0		117	74	0	97	1	26.9	2	1.59	61.0063	63	0	197	1	83	0	106	0	0	4.9	0	0	26.9	2	153	63	13797954C
3144570E	D	06.08.2013	07.06.17	39	3a 10m	3	10	46	sobrepeso, DRGE?	0		0	0	0	0	0	AMP 2a fase	3	0	1	0	0	sobrepeso, DRGE?	140	90	1		0	26.6	2	1.55		45	1	66	0	80	0		7	3	5.2	0	0	26.6	2	190	132	3144570E
13975523D	A	24.04.12	14.02.20	34	7a10m	7	10	94	cisto de ovario	0	diane, MET; MET,aldactone,qlaira; diane,androcur	0	0	1	0	5	MET, glicazida, INPH,pioglitasona,enalapril, atorvastatina,ciprofibrato, finasterida, desogestrel	5	0	0	0	1	cisto de ovario	100	70	0	100	1	34.4	3	1.67	59.8802	30	1	104	0	251	2		4	3	10	2	2	34.4	3	137	87	13975523D
13716232D	A	17.05.07	11.08.09	40	2a 3m	2	3	27	ressecção de pólipo endometrial	0		0	0	0	0	0	desejo reprodutivo	0	0	0	0	0	ressecção de pólipo endometrial			2		2		6	1.54		66	0	90	0	94	0	111	0	0		3	0		6	172	88	13716232D
13746013J	D	12.02.09	29.10.13	25	4a 8m	4	8	56	ganho excessivo de peso aos 17a pós uso de corticóides	4	MET, AMP 2a fase	0	0	1	0	5	HCTZ, enalapril, sertralina, topiramato	5	0	0	0	1	ganho excessivo de peso aos 17a pós uso de corticóides	132	93	1		1	36.2	4	1.66		41	1	154	1	91	0		7	3	5.2	0	1	36.2	4	171	99	13746013J
13843052G	D	26.01.10	13.02.20	33	10a1m	10	1	121	betatalassemia	5	selene, diane	0	1	0	0	3	diclin	3	0	1	0	0	betatalassemia	89	60	0		0	23.2	1	1.64		69	0	83	0	79	0	74	0	0	5.1	0	0	23.2	1	183	97	13843052G
13857027G	D	17.06.10	18.01.18	31	7a 7m	7	7	91	alopecia areata	5	microvlar; CC sem sucesso	0	1	0	0	3	5 FIV sem sucesso	0	0	0	0	0	alopecia areata	113	67	0		2	30.2	3	1.58		32	1	124	0	93	0	103	0	0	5.2	0	0	30.2	3	188	133	13857027G
13814712D	D	07.08.08	26.04.11	29	2a 8m	2	8	32	infertilidade 1a	0	selene	0	1	0	0	3	desejo reprodutivo; CC	6	0	0	0	1	infertilidade 1a	110	70	0		0	28	2	1.6		53	0	67	0	90	0		7	3		3	0	28	2	182	116	13814712D
13995028G	A	08.05.12	28.01.20	35	7a 8m	7	8	92	ganho de peso (27kg)	4	selene, cicloprimogyna por 2a;diane, espironolactona irregularmente	0	0	0	1	5	s/medicação	0	0	0	0	0	ganho de peso (27kg)	110	80	0		1	39.8	4	1.53		49	1	86	0	87	0	125	0	0	5.5	0	0	39.8	4	148	82	13995028G
14006103H	A	04.09.12	18.07.19	32	6a10m	6	10	82	gastrite	5	MET; CC	0	0	0	1	5	MET	4	1	0	0	0	gastrite	116	78	0	92	1	30.1	3	1.69	54.4379	31	1	169	1	96	0	142	2	1	5.6	0	1	30.1	3	234	170	14006103H
14019741H	B	21.08.12	18.11.14	33	2a 3m	2	3	27	nega	0		0	0	0	0	0	AMP 2a fase	3	0	1	0	0	nega	118	71	0		1	40	5	1.61		24	1	150	1	85	0	109	0	0	5.5	0	1	40	5	164	110	14019741H
14020196G	C	06.05.14	21.06.17	35	3a1m	3	1	37	obesidade	5		0	0	0	0	0	Met	4	1	0	0	0	obesidade	120	80	0		1	35.1	4	1.73		37	1	164	1	92	0	148	2	1	6.3	1	1	35.1	4	189	124	14020196G
14023055I	A	02.10.12	14.01.20	25	7a 3m	7	3	87	febre reumática; hipotireodismo diagnosticado; anemia ferropriva por SUA	5	levotiroxina, primolut-nor	0	0	0	1	5	primolut-nor	3	0	1	0	0	febre reumática; hipotireodismo diagnosticado; anemia ferropriva por SUA	160	100	1		1	37.3	4	1.69		41	1	79	0	97	0		7	3	5.9	1	1	37.3	4	155	97	14023055I
14029863A	A	29.05.14	26.08.20	34	6a3m	6	3	75	intolerante a HC	5	MET	1	0	0	0	4	MET+tamisa 30 +espironolactona	5	0	0	0	1	intolerante a HC	119	82	0	91	1	28.2	2	1.55	58.7097	58	0	198	1	105	1		1	3	5.5	0	1	28.2	2	164	76	14029863A
14030152F	A	30.10.12	17.11.15	28	3a 1m	3	1	37	HAS; infertilidade 1a	2	METT	1	0	0	0	4	MET, HCTZ, losartana, topiramato, sibutramina	5	0	0	0	1	HAS; infertilidade 1a	143	79	0		1	36.5	4	1.65		43	1	181	1	84	0		7	3	4.6	0	1	36.5	4	215	136	14030152F
14034631F	D	12.12	14.01.14	21	2a1m	2	1	25	ganho de peso	4	MET, AMP irregularmente	0	0	1	0	5	MET, nuvaring	5	0	0	1	0	ganho de peso	121	101	1		1	32.4	3	1.65		39	1	260	1	116	1	264	5	2	6.6	2	2	32.4	3	181	90	14034631F
14034933C	D	17.03.15	13.03.19	25	4a	4	0	48	Deficiência da mieloperoxidase; encefalite herpética prévia;dor pélvica cronica	5	AMP	0	1	0	0	3	nonretisterona	3	0	1	0	0	Deficiência da mieloperoxidase; encefalite herpética prévia;dor pélvica cronica	114	78	0		0	25	2	1.68		70	0	146	0	82	0		7	3	5.7	1	0	25	2	171	76	14034933C
14068020G	A	22.09.15	01.12.16	22	1a 3m	1	3	15	infertilidade 1a		diane	0	1	0	0		s/medicação; desejo reprodutivo	0	0	0	0	0	infertilidade 1a	110	80	0		0	24.2	1	1.62		56	0	42	0	81	0		7	3	5.6	0	0	24.2	1	161	97	14068020G
14075175C	A	09.09.14	03.10.19	26	5a 1m	5	1	61	HAS	2	tamisa	0	1	0	0			0	0	0	0	0	HAS	144	89	1		1	32.9	3	1.57		47	1	50	0	73	0		7	3	4.8	0	1	32.9	3	147	87	14075175C
14076657D	D	08.04.14	02.04.15	39	1	1	0	12	infertilidade 1a	0	CC sem sucesso	0	0	0	1	6		0	0	0	0	0	infertilidade 1a	129	63	0		0	26.7	2	1.48		49	1	139	0	82	0	118	0	0	5	0	0	26.7	2	235	101	14076657D
14083478C	A	25.03.14	21.06.18	20	4a 3m	4	3	51	hipotireoidismo subclinico	5	MET	1	0	0	0	1	MET	4	1	0	0	0	hipotireoidismo subclinico	121	74	0	114	1	36.7	4			30	1	72	0	93	0	132	0	0	5.3	0	0	36.7	4	167	121	14083478C
14088544I	A	11.12.14	27.12.19	31	5a	5	0	60	ganho excessivo de peso desde a menarca	4	diane; desogestrel	0	1	0	0	2	mirena desde 2017	3	0	1	0	0	ganho excessivo de peso desde a menarca	110	60	0		1	49.2	5	1.58		29	1	121	0	93	0	152	2	1	5.4	0	0	49.2	5	162	110	14088544I
14092689A	A	14.06.16	22.10.19	34	3a 4m	3	4	40	nefrolitíase, enxaqueca com aura, intolerante a HC	5	MET	1	0	0	0	1	MET irregularmente	4	1	0	0	0	nefrolitíase, enxaqueca com aura, intolerante a HC	125	85	1		1	36.5	4	1.64		30	1	332	1	103	1	182	1	1	5.7	1	1	36.5	4	189	115	14092689A
14093756D	A	07.08.14	20.02.20	30	5a6m	5	6	66		0	tamisa 20 por pouco tempo; MET	1	0	0	0	3	atividade física; MET	4	1	0	0	0		127	77	0		0	24.9	1	1.68		56	0	25	0	90	0	84	0	0	4.4		0	24.9	1	129	66	14093756D
14101672H	A	17.11.15	04.10.18	31	2a 11m	2	11	33	asma, rinite, sinusite, enxaqueca,tabagista	6	MET, AMP; MET + mirena	0	0	1	0	3	MET, mirena	5	0	0	1	0	asma, rinite, sinusite, enxaqueca,tabagista	108	64	0		1	34.1	3	1.78		51	0	61	0	78	0	146	2	1	5.7	1	0	34.1	3	124	59	14101672H
14119673E	B	05.04.14	17.10.18	32	4a6m	4	6	54	hipotireodismo	5	puran 100; MET	0	0	0	1	1	MET, puran	5	0	0	0	1	hipotireodismo	121	75	0	110	1	38.9	4	1.55	45.1613	34	1	308	1	122	1	275	5	2	8.4	2	2	38.9	4	240	159	14119673E
14152443K	A	23.02.16	05.09.17	26	1a 7m	1	7	19	ganho excessivo de peso após gestação há 6 anos	4	MET	1	0	0	0	1	MET	4	1	0	0	0	ganho excessivo de peso após gestação há 6 anos	103	65	0		1	41.5	5	1.6		30	1	161	1	79	0	179	2	1	6.1	1	1	41.5	5	190	123	14152443K
2146663J	A	28.07.05	23.08.11	31	6a 1m	6	1	73	tireoidite de Hashimoto	5	levotiroxina; diane +androcur	0	0	0	1	3	selene	3	0	1	0	0	tireoidite de Hashimoto	134	78	0		2	29.1	2	1.58		31	1	118	0	111	1		1	3	5.5	0	1	29.1	2	173	118	2146663J
2230118C	A	27.11.12	08.10.19	46	6a 11m	6	11	83	HAS, depressão, esteatose hepática	2	ciclofemina+espironolactona; HCTZ, losartana+MET; perlutan+espirono+MET	0	0	0	1	3	losartana,atorvastatina,AAS, MET, YAZ	5	0	0	0	1	HAS, depressão, esteatose hepática			1		1	38	4	1.68		55	0	93	0	102	1	125	1	0	6.3	1	1	38	4	127	54	2230118C
2564128G	A	26.01.16	08.07.20	39	4a6m	4	6	54	telarca e pubarca precoce; 5 abortos de repetição	1	diane+aldactone + MET	0	0	0	1	3	iumi, aldactone,MET	5	0	0	0	1	telarca e pubarca precoce; 5 abortos de repetição	107	72	0		2	31.8	3	1.62		44	1	141	0	88	0	147	2	1	5	0	0	31.8	3	194	125	2564128G
2749074F	A	26.10.10	16.06.15	31	4a 8m	4	8	56	tratamento de acne	5	roacutaine; diane	0	0	0	1	3	diane	3	0	1	0	0	tratamento de acne	100	52	0		0	22.6	1	1.56		90	0	84	0	80	0		7	3	5.2	0	0	22.6	1	163	56	2749074F
2897129G	D	29.11.05	02.04.19	40	13a 5m	13	5	161	enxaqueca , ansiedade, depressão	5	clonazepan,amitriptilina, diane	0	0	0	1	3	engravidou espontaneamente. Sem medicação. Pós-parto	0	0	0	0	0	enxaqueca , ansiedade, depressão	119	88	0		0	25.8	2	1.58		66	0	89	0	90	0		7	3	5.3	0	0	25.8	2	225	140	2897129G
3007083B	D	26.07.11	11.10.17	27	6a3m	6	3	75		0	mercilon conti	0	1	0	0	2	MET, AMP cíclico	5	0	0	1	0		100	60	0	96	1	29	2	1.66	57.8313	42	1	84	0	104	1		1	3	5.5	0	1	29	2	140		3007083B
3218475F	C	10.12.09	10.05.11	40	1a 5m	1	5	17	infertilidade 2a há 10a;tem abortos por I.I.C;depressão; enxaqueca; tabagista	5	MET, uso irregular	1	0	0	0	1	interrompeu MET	0	0	0	0	0	infertilidade 2a há 10a;tem abortos por I.I.C;depressão; enxaqueca; tabagista	90	65	0	124	1	37.8	4	1.65	75.1515	41	1	182	1	99	0	117	0	0	6	1	1	37.8	4	282	175	3218475F
3350206J	C	06.08.09	23.01.18	34	8a 5 m	8	5	103	enxaqueca; endometriose profunda;	5	espironolactona, finasterida,fluoxetina	0	0	0	1	3	sertralina, clonazepan	6	0	0	0	1	enxaqueca; endometriose profunda;	94	62	0	70	0	25.2	2	1.66	43.75	78	0	58	0	77	0		7	3	5.6	0	0	25.2	2	252	159	3350206J
55723070F	A	22.10.09	05.10.12	26	3a	3	0	36	HAS	2	pressat, benicar amlo,MET, selene	0	0	0	1	3	selene, MET, anlodipino, HCTZ, losartana	5	0	0	0	1	HAS	120	80	1		1	43.5	5	1.65		83	0	110	0	81	0		7	3	5.8	1	0	43.5	5	221	116	55723070F
6110216J	A	20.05.14	26.10.20	30	6a5m	6	5	77		0	MET,espironolactona; + selene, sinvastatina, cerazette,sibutramina	0	0	0	1	3	MET, desogestrel, espironolactona	5	0	0	0	1		120	80	0	98	1	31.9	3	1.65	59.3939	44	1	358	1	133	2	247	4	2	6.6	2	2	31.9	3		193	6110216J
6119907E	A	28.08.08	14.01.20	30	11a5m	11	5	137	pubarca precoce	1	diane,espironolactona; mercilon,finasterida;adoless+ciproterona;depomes+finasterida	0	0	0	1	3	depomes+finasterida	5	0	0	0	1	pubarca precoce	110	70	0	96	1	32.7	3	1.62	59.2593	45	1	91	0	82	0	147	2	1	5.3	0	0	32.7	3	110	48	6119907E
77110060A	A	23.08.11	09.04.19	33	7a 8m	7	8	92	MET dos 14 aos 22a;trombose cerebral do seio sagital com diane+androcur aos 22a; DHEG:depressão	5	nortriptilina;glifage,espironolactona; DIU de cobre; fotodepilação na face;AMP depot,venlafaxina	0	0	0	1	3	MET, AMP depot, espirono 200, venlafaxina	5	0	0	0	1	MET dos 14 aos 22a;trombose cerebral do seio sagital com diane+androcur aos 22a; DHEG:depressão	140	80	0	103	1	33.5	3	1.62	63.5802	16	1	177	1	108	1		1	3	6.7	2	2	33.5	3	123	80	77110060A
79009953E	A	22.10.09	13.10.15	36	6a	6	0	72	amenorréia em uso do ACO e pós-suspensão, espanio; macroprolactinemia, incidentaloma	5	diane, injetável mensal, trimestral,sem adaptação MET irregular, atorvastatina	0	0	0	1	1	MET, atorvastatina	5	0	0	0	1	amenorréia em uso do ACO e pós-suspensão, espanio; macroprolactinemia, incidentaloma	130	70	0		0	27	2	1.56		41	1	97	0	115	1	158	1	1	5.9	1	0	27	2	183	123	79009953E
13439500H	A	04.01.11	29.03.16	40	5a 2m	5	2	62	mamoplastia redutora; obesidade	5	MET, engravidou	1	0	0	0	1	MET	4	1	0	0	0	mamoplastia redutora; obesidade	100	60	0		1	38.2	4	1.57		51	0	156	1	75	0		7	3	5.2	0	0	38.2	4	182	100	13439500H
13490768E	A	24.02.11	01.04.13	34	2a2m	2	2	26	exérese de nódulo de mama	5	MET, CC	0	0	0	1	3	MET	4	1	0	0	0	exérese de nódulo de mama	125	83	0		0	26.5	2	1.48		53	0	109	0	74	0		7	3		3	0	26.5	2	202	127	13490768E
13498122G	A	25.09.12	26.10.17	37	5a 1m	5	1	61	ganho de peso; DHEG	4	MET, cerazette, ciclofemina,yaz	0	0	1	0	3	MET,espironolactona	5	0	0	0	1	ganho de peso; DHEG	133	90	1		1	38.6	4	1.6		53	0	110	0	95	0	109	0	0	5.8	1	0	38.6	4	182	107	13498122G
13611710B	B	23.07.09	21.11.17	41	12a 4m	12	4	148	ganho excessivo de peso pós-parto; HAS;tratamento para infertilidade 2a. Drilling. DM2.Bariátrica em 2014	4	MET; cerazette, anlodipino, verapamil	0	0	1	0	5	gracial	3	0	1	0	0	ganho excessivo de peso pós-parto; HAS;tratamento para infertilidade 2a. Drilling. DM2.Bariátrica em 2014	146	91	1		1	33.8	3	1.66		38	1	105	0	75	0		7	3	5	0	1	33.8	3	157	98	13611710B
13613981F	A	30.11.10	10.12.19	36	9a 1m	10	1	121	LES; menarca tardia (17a)	5	sertralina, mofetila,HCTZ,enalapril,AMP 2a fase; cerazette, depoprovera,HCTZ, losartana,atorvastatina,azatioprina,prednisona	0	0	0	1	5	atorvastatina,azatioprina,prednisona,dapsona,HCTZ,losartana,omeprazol	5	0	0	0	1	LES; menarca tardia (17a)	120	80	0		1	39.6	4	1.72		50	0	70	0	86	0	112	0	0	5.6	0	0	39.6	4	140	75	13613981F
13657323B	C	13.07.10	20.08.13	37	3a 1m	3	1	37	infertilidade 1a;plaquetopenia transitória; SM, NASH	5	MET	1	0	0	0	1	MET	4	1	0	0	0	infertilidade 1a;plaquetopenia transitória; SM, NASH	125	61	0	105	1	30.5	3	1.57	66.879	48	1	156	1	83	0	106	0	0		3	1	30.5	3	220	141	13657323B
13735938G	A	04.09.12	07.04.15	27	2a 7m	2	7	31	hipotireoidismo diagnosticado na puberdade; nascida com quase 5kg	5	levotiroxina; qlaira; yasmin	0	0	0	1	5	sem medicação	0	0	0	0	0	hipotireoidismo diagnosticado na puberdade; nascida com quase 5kg	112	76	0		1	44.6	5	1.66		42	1	104	0	89	0	123	0	0	5.3	0	0	44.6	5	133	70	13735938G
13810615C	A	05.11.09	25.10.16	27	6a 11m	6	11	83	hepatolitíase operada, cirrose bilir secundária	5	ursacol, metoclopramida,gabapentina,MET, bromoprida, propranolol	0	0	0	1	5	gestação espontanea, parto sem problemas, amamentando	0	0	0	0	0	hepatolitíase operada, cirrose bilir secundária	90	60	0		0	19.2	1	1.48		18	1	68	0	86	0	118	0	0	4.1	0	0	19.2	1	115	93	13810615C
13820225J	A	14.06.11	29.01.20	30	8a7m	8	7	103	enxaqueca; SDHEA aumentado; teste da cortrosina normal	5	diane,yaz,ginesse; androcur+EEC;diane,androcur,espironolactona;cerazette,espironolactona;DIU+espironolactona	0	1	0	0	5	desogestrel, espironolactona	5	0	0	0	1	enxaqueca; SDHEA aumentado; teste da cortrosina normal	116	61	0	91	1	28.4	2	1.66	54.8193	42	1	44	0	93	0	102	0	0	5.2	0	0	28.4	2	147	92	13820225J
13823744C	A	12.06.08	23.03.10	24	1a 9m	1	9	21	infertilidade 1a	5	diane, yasmin	0	1	0	0	2	gestação após suspensão do ACO	0	0	0	0	0	infertilidade 1a	108	57	0		0	27.6	2	1.66		30	1	123	0	89	0		7	3		3	0	27.6	2	158	103	13823744C
13845019B	A	23.10.08	16.08.11	31	2a 10m	2	10	34	HAS (propranolol); telarca aos 6 anos; ganho de peso	2	espironolactona com melhora do quadro mesntrual	0	0	0	1	1	espironolactona; propranolol	5	0	0	0	1	HAS (propranolol); telarca aos 6 anos; ganho de peso	90	60	0		1	34.7	3	1.55		44	1	154	1	99	0		7	3		3	1	34.7	3	221	146	13845019B
13908759H	A	13.09.11	09.12.14	37	3a 3m	3	3	39	HAS, obesidade	2	diane, MET, fluoxetina,HCTZ,captopril, qlaira	0	0	0	1	5	MET, fluoxetina, enalapril, HCTZ,qlaira	5	0	0	0	1	HAS, obesidade	114	78	1	95.5	1	34.8	3	1.53	62.4183	45	1	178	1	89	0		7	3	5.8	1	1	34.8	3	171	90	13908759H
13917667J	C	08.06.10	26.09.17	33	7a 3m	7	3	87		0	diane, femina+androcur, MET com desejo reprodutivo	0	0	1	0	5	sem medicação; pós-parto	0	0	0	0	0		113	66	0		0	25.6	2	1.63		53	0	111	0	96	0		7	3	5.7	1	0	25.6	2	159	85	13917667J
13918029F	A	20.07.10	08.02.13	36	2a7m	2	7	31		0	diane	0	1	0	0	3	diane	3	0	1	0	0				2		2	31.8	3	1.51		64	0	153	1	92	0	133	0	0	4.8	0	0	31.8	3	163	68	13918029F
13930744E	A	03.05.11	25.09.17	28	6a4m	6	4	76		0	diane, qlaira, ciclofemina	0	1	0	0	3	iumi + espironolactona	5	0	0	0	1		118	69	0		1	33.2	3	1.69		62	0	52	0	92	0	85	0	0	5.3	0	0	33.2	3	174	99	13930744E
13939221K	A	21.01.14	26.09.17	35	3a 8m	3	8	44	infertilidade 1a; dismenorréia	5	desejo reprodutivo	0	0	0	0	0	nenhum	0	0	0	0	0	infertilidade 1a; dismenorréia	99	54	0		2	28.7	2	1.67		71	0	121	0	86	0		7	3	4.8	0	0	28.7	2	255	160	13939221K
13945408E	D	15.03.11	17.09,13	32	2a 6m	2	6	30		0	cicloprimogyna, mesigyna, mercilon	0	1	0	0	3	MET	4	1	0	0	0		109	77	0		2	29.6	2	1.62		41	1	74	0	75	0		7	3	5.1	0	0	29.6	2	137	81	13945408E
14061105F	A	03.09.13	30.06.15	24	1a 9m	1	9	21	HAS; asma grave desde infância;ganho de peso; amenorréia 1a	6	não refere	0	0	0	0	0	MET + alenia + acarbose	5	0	0	0	1	HAS; asma grave desde infância;ganho de peso; amenorréia 1a	128	86	1		1	49	5	1.66		43	1	109	0	95	0		7	3	5.2	0	1	49	5	141	76	14061105F
14048273D	A	23.04.13	18.03.19	38	5a 9m	5	9	69	ganho de peso; infertilidade 2a	4	MET,diclin; MET,desogestrel; MET, diclin	0	0	1	0	5	MET, diclin	5	0	0	1	0	ganho de peso; infertilidade 2a	120	80	0	92	1	29.3	2	1.59	57.8616	32	1	221	1	110	1	301	5	2	6.4	1	2	29.3	2	148	85	14048273D
14151042K	D	10.05.16	04.12.18	22	2a 7m	2	7	31	ganho de peso (40kg) em 2a; traua emocional (tumor do mediastino da irmã); hipotireoidismo	4	levotiroxina; MET	0	0	0	1	5	HCTZ, suspenso MET por intolerância	1	0	0	0	1	ganho de peso (40kg) em 2a; traua emocional (tumor do mediastino da irmã); hipotireoidismo	131	92	1		1	40.9	5	1.57		54	0	87	0	105	1	159	1	1	5.4	0	1	40.9	5	179	107	14151042K
14098780I	A	02.12.14	17.05.18	22	3a 5m	3	5	41	obesidade; alergia	5	diane;tamisa 20 + MET	0	0	1	0	5	tamisa 20 + MET	5	0	0	1	0	obesidade; alergia	124	89	1		1	40.3	5	1.62		49	1	78	0	109	1		1	3	6.1	1	1	40.3	5	134	69	14098780I
13964295D	A	07.02.12	28.03.17	35	5a 1m	5	1	61	artrose lombosacra; dor pélvica	5	diane, mesigyna, yaz com intolerância; qlaira, depomes, perlutan, MET	0	0	1	0	5	não se adapta	0	0	0	0	0	artrose lombosacra; dor pélvica	131	78	0	101	1	31.9	3	1.6	63.125	46	1	110	0	80	0	91	0	0	5.6	0	0	31.9	3	219	151	13964295D
13972155B	A	19.03.15	05.08.20	41	5a5m	5	5	65	anemia por SUA; aborto habitual; SAAF?; ganho de peso	5	primolut-nor, transamin, MET	0	0	1	0	5	MET,losartana,atorvastatina, AAS	5	0	0	0	1	anemia por SUA; aborto habitual; SAAF?; ganho de peso	140	90	1	90	1	26	2	1.63	55.2147	35	1	90	0	100	1	237	5	2	5.7	1	2	26	2	200	145	13972155B
Média				32				72																118.5	73.4638		97.8737		31.3142			#VALUE!	50.5728		125.599		93.8525		140.373			5.61957			31.3142		181.175	107.336
DP				7.69092				62.5196		0 = nada referido														16.705	11.7268		12.5861		6.79272			#VALUE!	14.4484		67.4511		23.0516	0=normal	59.1472	0=normal	0=normal	0.902016	0=normal	0 = normal	6.79272		34.3542	30.4644
Máximo				60				272		1 = pubarca precoce						0 = nenhum		0 = nenhum						170	111	0=normal	125	0-normal	54.6	1= normal		#VALUE!	111		432		295	1=intolerante	316	1=G0 intolerante	1=intolerante	13.2	1=intolerante	1= SIM	54.6	1=normal	282	200
Mínimo				18				12		2 = HAS						1= anti-hipertensivos		1= anti-hipertensivos						80	45	1=aumentado	67	1=aumentado	18.1	2=sobrepeso		#VALUE!	16		25		67	2= DM	44	2=G120 intolerante	2= DM	4.1	2= DM	2= DM	18.1	2=sobrepeso	107	43
Mediana				32			Mediana	72		3 = DM						2= para emagrecer		2= para emagrecer						118.5	72	2=sem dados	97	2=sem dados+AB2	30.7	3=obesa I		#VALUE!	49		110.5		89	3=sem dados	125	3=HbA1C intolerante	3=sem dados	5.5	3=sem dados	3= sem dados para análise	30.7	3=obesa GI	178	102
							Q1	34		4. Ganho de peso						3= hormônios		3= hormônios												4=obesa II										4=G0-DM						4=obesaGII
							Q3	125.5		5 = Outros						4=hipoglicemiantes		4=hipoglicemiantes								236		107		5=obesa III				148		214		240		5=G120-DM	86		159	195		5=obesa GIII
a	233									6= asma						5= Associados		5= Associados								69		155		6=dados faltantes				154		88		53		6=HbA1C DM	26		54	77		6=sem dados
b	36															6= Outros		6= Outros								5		48						8		8		12		7= sem curva glicêmica	24		22	35
c	20																													55								5			174		74	3		55
d	21																													84																84
																														84										77						84
																														43										37						42
																														37										19						38
																														7										2						7
																																								12
																																								18
																																								0
																																								145
[truncated: 48 more columns]

## Sheet: Plan1
RG	Fenotipo		Idade	Hiperandrogenismo (Q)	Irregularidades menstruais (Q)	ACNE (queixas)	Pelos (queixas)	Queda de cabelo Q)	Queixas		há (meses)	Padrão Mestrual	Padrão mens.	MET	HORMÔNIOS	MET +HORMÔNIOS	ASSOCIAÇÕES	Trat. anterior	Ant. Pessoais	Antecedentes Pessoais	Ant. Fam.	Antecedentes familiares		Menarca	Vida sexual	VS	Gesta	Para	Infertilidade	Infertilidade	Peso	Altura	IMC		CA/A	PAS	PAD		Antecedentes Pessoais	CA		HDL		TG		Glicemia	G0	Síndrome metabólica	G120
13468089D	A	1	29	0	0	0	0	0	H;Ac;A;AM		60	2	espanio	0	0	0	0		5	puberdade tardia	0	mãe e tia com puberdade tardia		16	sim	0	0	0	sim	1	78.55	1.65	28.8522	2	55.1515	110	70	0	puberdade tardia	91	1	42	1	192	1	0	83	1	141
13768379G	A	1	22	1	0	1	1	1	AM		108	2	espanio/hiperm	0	0	0	0		0		0			13	sim	0	0	0	não	2	78.05	1.62	29.74	2	58.642	126	76	0		95	1	44	1	200	1	0	88	1	79
2956539J	A	1	23	0	0	1	0	1	H;AM		108	2	Espanio	0	0	0	1	zoloft, stelazine	5	transtorno de personalidadde	0			14	não	1	0	0		3	63.6	1.5	28.3	2	62	120	70	0	transtorno de personalidadde	93	1	33	1	160	1	1	112	1	173
3192710F	A	1	31	0	0	1	0	1	H;AM		192	2	Espanio	0	1	0	0	ACO(evanor); inderal	2	HAS	0			15	sim	0	2	2	Laqui	3	62	1.5	27.5	2	56.6667	110	80	1	HAS	85	0	37	1	393	1	0	98	1	148
13438634G	A	1	29	0	0	1	0	1	H;AM		168	2	ESPANIO	0	0	0	0		0		0			11	sim	0	0	0	N	2	83.5	1.58	33.4	3	66.4557	130	80	0		105	1	42	1	142	1	0	86	0	90
13476268G	A	1	24	0	0	0	0	1	H;Ac;AM		7	3	amenorréia	0	0	0	0		0		0			10	sim	0	3	1		2	105.85	1.57	42.9	5	65.6051	140	90	1		103	1	39	1	310	1	0	95	2	214
13476283F	A	1	26	0	0	0	0	0	H;Ac;A;AM		108	2	espanio	0	1	0	0	ACO; captopril,	2	HAS	1	DM (pai, mãe, avós, tios)		12	sim	0	0	0	ACO	3	117.6	1.69	41.175	5	65.0888	143	91	1	HAS	110	1	47	1	278	1	0	79	1	135
13627492G	A	1	29	0	0	1	0	0	H;AM;A		24	3	amenorréia	0	0	0	1	captopril	2	HAS	0			14	sim	0	0	0		2	109.25	1.56	44.8923	5	67.9487	139	98	1	HAS	106	1	35	1	89	0	0	93	1	145
13739238D	A	1	29	0	0	1	0	0	H;A;AM		192	2	espanio	0	0	0	0		5	aborto habitual	1	DM (tio materno)		10	sim	0	3	0	sim;eng.c/serof	1	73.55	1.55	30.6	3	64.5161	130	90	1	aborto habitual	100	1	52	0	185	1	0	82	1	78
2515515K	A	1	33	0	0	1	0	1	H;AM		120	3	AMENOR	0	1	0	0	ACO, higroton	2	HAS, ganho de peso pós-gestação	3	irmã com hiperandrogenismo		10	sim	0	2	2	ESTERIL 2A	1	91.1	1.51	39.9	4	78.1457	160	90	1	HAS, ganho de peso pós-gestação	118	1	40	1	111	0	1	103	1
2520709J	A	1	28	0	0	1	0	1	H;AM		204	2	Espanio	0	1	0	0	diane;androcur;meticor.	3	DMG, DHEG prévia	0			11	sim	0	2	1		2	107.7	1.66	39	4	64.4578	130	90	1	DMG, DHEG prévia	107	1	34	1	160	1	0	95	1	120
3003678G	A	1	35	0	0	0	0	1	H;Ac;AM		180	2	espanio	0	0	0	1	captopril	2	baixa acuidade OD(acidente); HAS	1	DM (mãe)		13	sim	0	2	1	não	2	78.2	1.53	33.4	3	62.7451	128	87	1	baixa acuidade OD(acidente); HAS	96	1	61	0	106	0	1	109	1	171
3032288G	A	1	25	0	0	1	0	1	H;AM		156	2	Espanio	0	1	0	0	diane;nordette	0		1	DM (irmã); tia com hirsutismo		12	sim	0	0	0	ACO	3	76.4	1.53	32.6	3	60.1307	120	80	0		92	1	39	1	152	1	1	104	1	97
3057696H	A	1	32	0	0	0	0	1	H;Ac;AM		48	3	Amenor.	0	1	0	0	cicloprimogyna	2	bronquite alérgica; ganho de peso;HAS	0			13	sim	0	4	2	Sim	1	86,7	1,53	37	4		130	80	1	bronquite alérgica; ganho de peso;HAS		1	36	1	234	1	0	95	1	186
3063504K	A	1	27	0	0	0	0	1	H;Ac;AM		60	3	Amenorréia	0	0	0	0		5	acantose nigricans	1	DM (pai)		11	sim	0	0	0	esteril. 1a	1	108.4	1.58	43.4	5	72.1519	140	90	0	acantose nigricans	114	1	37	1	63	0	1	111	1	137
3189357G	A	1	28	0	0	0	0	1	H;AC;AM		204	1	POLIMEN	0	1	0	0	CICLOPRIMOGYNA	0		1	DM (avós)		11	sim	0	0	0	N	2	69.4	1.52	30	3	53.2895	140	80	0		81	0	33	1	160	1	0	94	0	146
3298577G	A	1	19	0	0	1	0	0	H;A;AM		72	3	Amenorréia	0	0	0	0		0		1	DM em família		13	não	1	0	0		3	129.7	1.58	51.9	5	75.9494	160	100	1		120	1	37	1	156	1	1	100	1	125
3359695K	A	1	21	0	1	0	1	0	Ac;A		36	3	amenorréia	0	0	0	0		5	hipertrigliceridemia; bronquite	0			12	sim	0	0	0		2	98.35	1.64	36.5668	4	68.9024	120	90	1	hipertrigliceridemia; bronquite	113	1	38	1		2	0	90	1	64
6005218G	A	1	26	0	0	0	0	1	H;AM;Ac		120	3	amenorréia	0	0	0	1	haldol; fórmula para emagrecimento	4	depressiva, usa haldol; ganho de peso	1	pai DM falecido de IM aos 56 a		12	não	1	0	0	virgo	3	101.9	1.63	38.353	4	65.6442	132	81	0	depressiva, usa haldol; ganho de peso	107	1	39	1	121	0	0	80	1	86
13623696D	A	1	19	0	0	1	0	1	H;AM		84	2	espanio	0	0	0	0	não	5	hipotireoidismo subclínico	1	DM (avô paterno)		12	sim	0	0	0		2	76.65	1.62	29.2067	2	58.642	150	90	1	hipotireoidismo subclínico	95	1	40	1	91	0	0	77	1	119
3321081A	A	1	36	0	0	1	0	1	H;AM		192	2	espanio	0	1	0	0	ACO c/intoler.	5	2 filhos deficientes	0			12	sim	0	2	2	não	2	67	1.58	26.8386	2	62.0253	107	68	0	2 filhos deficientes	98	1	40	1	200	1	0	80	1	116
13480906A	A	1	18	0	0	1	0	1	H;AM		60	2	espanio	0	1	0	0	Diane (TVP)	1	puberdade precoce aos 5 anos; TVP c/ uso Diane	3	tia avó mt hirsuta		7	sim	0	0	0	condom	3	100.4	1.62	38.2	4	66.6667	122	81	0	puberdade precoce aos 5 anos; TVP c/ uso Diane	108	1	45	1	97	0	0	87	0	167
13587626I	A	1	32	0	0	1	0	1	H;AM		204	3	amenorreia	0	0	0	0		0		0			15	sim	0	0	0	sim	1	100.65	1.55	41.8939	5		150	90	1			1	39	1	135	0	0	98	1	167
13605089H	A	1	25	0	0	0	0	1	H;Ac;AM		168	3	amenorréia	0	0	0	0		0		1	tia e avó mat DM		11	sim	0	0	0	sim	1	105	1.64	39.0393	4	68.2927	117	72	0		112	1	31	1	163	1	1	100	1	129
2121642J	A	1	34	0	0	0	0	0	H;Ac;A;AM		288	3	Amenor.	0	0	0	1	higroton	2	Hipertensão; diabetes gestacional; depressão	0			12	sim	0	1	1	Sim	1	93,5	1,51	41	5		130	100	1	Hipertensão; diabetes gestacional; depressão		1	35	1	135	0	1	105	1	111
3361494J	A	1	28	0	0	1	0	0	H;A;Am		6	3	Amenorréia	0	1	0	0	androcur; higroton	0		0			11	não	1	0	0	virgo	3	78.5	1.56	32.2	3	67.9487	130	80	0		106	1	35	1	210	1	0	82	1	81
5256850D	A	1	37	0	1	1	0	1	H;		84	0	Eumenor.	0	0	0	1	atenolol, diazepan	2	HAS, arritmia	0			13		1	0	0	s/VS	3	57	1.48	26	2	56.7568	120	70	1	HAS, arritmia	84	0	28	1	209	1	0	96	1	165
13602086D	A	1	25	0	0	0	0	1	H;AM;Ac		96	2	espanio	0	0	0	0	exérese de cisto OD	2	paralisia cerebral; infertilidade, HAS	0			9	sim	0	0	0		2	79.4	1.6	31.0156	3	61.25	116	78	1	paralisia cerebral; infertilidade, HAS	98	1	50	0	77	0	0	98	0	127
13444586H	A	1	27	0	0	1	0	1	H;AM		216	3	amenorréia	0	0	0	0		5	bariátrica em 2009; embolização do mioma 2013	0			9	sim	0	0	0	sim	1	131.55	1.63	49.5126	5	79.7546	123	89	1	bariátrica em 2009; embolização do mioma 2013	130	1	58	0	70	0	0	96	0	134
4025748D	A	1	35	0	0	0	0	0	H; AM;Ac;A		108	2	espanio	0	0	0	0		5	síndrome metabólica em tratamento	0	nega diabetes em família		13	não	1	0	0	virgo	3	54.1	1.59	21.3995	1	55.3459	170	100	1	síndrome metabólica em tratamento	88	0	43	1	98	0	0	93	0	186
3292356H	A	1	34	0	0	1	0	1	H;AM		144	2	espaniomenorréia	0	0	0	0		0		1	DM (avó materna)		12	não	1	0	0	virgo	3	78.3	1.54	33	3	60.3896	135	67	0		93	1	48	1	125	0	0	92	0	168
13619364C	A	1	21	0	0	0	0	1	Ac;H;AM		36	3	amenorréia	0	0	0	0		0		0			13	sim	0	0	0		2	88.69	1.56	36.4	4	66.0256	120	71	0		103	1	27	1	193	1	1	100	1	184
13735894H	A	1	23	0	0	0	0	1	Ac;H;AM		24	2	espaniomenorréia	0	0	0	0	não	0		1	DM (mãe)		12	não	1	0	0		3	110.2	1.59	43.6	5	68.5535	123	68	0		109	1	43	1	154	1	0	95	1	83
13787579C	A	1	20	0	0	0	0	0	Ac;H;A;AM		24	3	amenorréia	0	0	0	1	enalapril+hctz	2	HAS	0				sim	0	0	0		2	95.2	1.65	34.96	4	62.4242	149	96	1	HAS	103	1	35	1	217	1	1	108	1	180
13759263J	A	1	39	0	0	1	0	0	A;AM;H		36	2	espaniomenorréia	0	0	0	0	creme depilatório	0		3	mãe com hirsutismo		12	sim	0	3	3	não	2	66.45	1.59	26.3	2	52.8302	99	62	0		84	0	81	0	51	0	0	87	0	60
13815804G	A	1	22	0	0	0	0	0	Ac;H;AM;A		108	3	amenorréia	0	1	0	0	diane;diclin;selene;yasmin	0		1	DM (mãe, irmãos)		13	sim	0	0	0	condom	3	66.5	1.59	26.3	2	54.0881	111	58	0		86	0		2		2	0	83	0	115
2302465B	A	1	28	0	0	1	0	1	H;AM		96	3	amenorréia	0	1	0	0	ACO	5	glaucoma,catarata congênita;bronquítica na infância	4	mãe com DM e HAS		13		0	0	0	s/VS	3	115	1.72	38.9	4	64.5349			2	glaucoma,catarata congênita;bronquítica na infância	111	1	33	1	134	0	0	91	3	138
5241566E	A	1	32	0	0	1	0	1	H;AM		84	3	amenorréia	0	1	0	0	diane, puram, clonazepam, fluoxetina	5	depressão, hipotireoidismo. DLP	0			16	sim	0	3	3	laqui	3	62.6	1.58	25.07	2	49.3671	110	70	0	depressão, hipotireoidismo. DLP	78	0	48	1	101	0	0	83	0	92
13846487F	A	1	18	0	0	1	0	1	H;AM		36	3	amenorréia	0	1	0	0	diane	5	obesidade mórbida	0			14	não	1	0	0	virgo	3	77.25	1.68	27.37	2	50	140	89	1	obesidade mórbida	84	0	45	1	168	1	0	84	1	111
13940106K	A	1	17	0	0	0	0	1	H:Ac;AM		48	2	espanio	0	1	0	0	ginesse, selene	0	Operada de hérnia aos 2 anos	0			13	não	1	0	0	virgo	3	53	1.61	20.4	1		100	70	0	Operada de hérnia aos 2 anos		0	39	1	94	0	0	89	0	94
6097316G	A	1	18	0	1	0	0	1	Ac,H		36	2	espanio	0	1	0	0	diane	5	tireoidite autoimune (eutireoidea)	0			15	não	1	0	0	s/VS	3	73	1.68	25.86	2		102	62	0	tireoidite autoimune (eutireoidea)		0	57	0	33	0	0	92	0	82
13600240B	A	1	30	1	0	1	1	1	AM		156	2	espanio/hipermenorragia	0	1	0	0	mesigyna	5	Hepatite A (aos 9 anos), HPV (há 2a)	4	Mãe: DM, HAS; Pai: ca		13	sim	0	2	2	vasectomia	3	84.3	1.68	29.86	2	57.7381	127	80	0	Hepatite A (aos 9 anos), HPV (há 2a)	97	1	52	0	124	0	1	100	0	133
13796249A	A	1	25	0	0	0	0	1	Ac;H;AM		144	2	espanio	0	1	0	0	diane por 3m	5	tratamento da alopecia	1	DM (avó); prima com SOP		13	sim	0	0	0	sim	1	83.45	1.71	28.6	2	59.6491	114	74	0	tratamento da alopecia	102	1	61	0	68	0	0	88	0	82
13437570H	A	1	24	0	0	0	0	1	AM;Ac;H		132	2	espanio	0	1	0	0	diane, aldactone	0		1	DM (mãe)		13	sim	0	0	0	ACO	3	70.9	1.7	24.53	1	45.2941	94	53	0		77	0	38	1	138	0	1	106	0	150
13848794F	A	1	25	0	0	0	0	1	Ac,H,AM		144	2	espanioamenorréia	0	1	0	0	ACO	2	HAS	0	pai com ca de próstata		13	sim	0	0	0	1ária ha 2 anos	1	60.9	1.59	24.08	1	52.8302	116	76	1	HAS	84	0	70	0	100	0	0	97	0	124
13875932D	A	1	21	0	0	0	0	1	H;AM;Ac		60	2	espanio/hipermenorréia	0	1	0	0	ACO	1	puberdade precoce, obesidade	2	Mãe: obesidade, HAS; Irmãos: puberdade precoce		12	sim	0	0	0	ACO	3	58	1.57	23.53	1		116	68	0	puberdade precoce, obesidade		0	35	1	92	0	0	81	0	95
13887709I	A	1	18	0	0	1	0	0	H,AM,A		60	2	espanio	0	1	0	0	ACO	5	hipotireoidismo; macroprolactinemia	1	Tias e Avó materna: DM		17	sim	0	0	0	Condom	3	82.6	1.66	29.97	3	59.0361	120	70	0	hipotireoidismo; macroprolactinemia	98	1	54	0	67	0	0	96	0	140
13916459B	A	1	18	0	0	0	1	1	AM,Ac		84	2	espanio	0	0	0	1	carbamazepina,amitriptila	5	embolização de MAV cerebral	0			11	sim	0	0	0	Condom	3	87.75	1.65	32.23	3	68.4848	95	60	0	embolização de MAV cerebral	113	1	42	1	70	0	0	80	0	111
13936076C	A	1	25	0	0	0	1	1	Ac;AM		216	2	espanio	0	1	0	0	diane, yasmin	0		3	irmãs com sintomas de SOP		14	sim	0	0	0	Infertilidade 1ária	1	82.7	1.6	32.3	3	55.625	111	64	0		89	1	49	1	105	0	0	93	0	102
13944565B	A	1	23	0	0	1	0	1	H,AM		96	2	espanio	0	1	0	0	diane, yasmin	2	angioedema hereditário; HAS; obesidade	0			13		1	0	0	s/VS	3	67.6	1.55	28.13	2	56.129	85	42	0	angioedema hereditário; HAS; obesidade	87	0	49	1	94	0	2		0
13821090H	A	1	38	0	0	0	0	0	H;Ac;A;AM		336	2	espanio	0	1	0	0	yasmin; HCTZ, ateolol, losartana	2	HAS	0			10	não	1	0	0		3	125	1.63	47	5	78.5276	120	63	1	HAS	128	1	28	1	174	1	0	92	1	180
13960174B	A	1	19	0	0	0	0	1	Ac; H; AM		84	3	amenorréia	0	0	0	0	não	0		1	mãe com DM 2; pai DM1; irmã acromegalia; irmã adenoma de hipófise		11	não	1	0	0	virgo	3	98.2	1.71	33.5	3	63.7427	115	74	0		109	1	33	1	161	1	0	96	1	141
87008196J	A	1	26	0	0	0	0	1	Ac; H; AM		156	2	espanio	1	0	0	0	Glifage	5	depressão; obesidade; intolerante HC	0			13	não	1	0	0	não	2	116.4	1.74	38	4		120	70	0	depressão; obesidade; intolerante HC		1	48	1	160	1	0	93	1	188
13874185A	A	1	18	0	0	1	0	1	H; AM		36	2	espanio	0	0	0	0	ácido retinóico tópico	5	papilomatose reticulada	3	hirsutismo na família paterna		12	não	1	0	0	virgo	3	83.3	1.7	28.8	2	60.5882	113	73	0	papilomatose reticulada	103	1	34	1	105	0	0	76	0	110
55537670C	A	1	21	0	0	1	0	1	AM; H		84	2	espaniomenorréia	0	0	0	1	carvedilol, digoxina, enalaprl, hidralazina, marevan	5	ICC - miocardite	0			13	sim	0	0	0	?	2	84.5	1.62	32.2	3		129	83	1	ICC - miocardite		1	29	1	158	1	0	87	1	146
13757584A	B	2	30	0	0	1	0	1	H;AM		132	2	espanio	0	1	0	0	premarin	5	2 x pseudociese; ganho de peso	0			16	sim	0	0	0	não	2	69.1	1.5	30.71	3	64	114	82	0	2 x pseudociese; ganho de peso	96	1	46	1	136	0	0	77	0	94
3223939B	B	2	29	0	0	0	0	1	H;Ac;AM		36	3	Amenorréia	0	1	0	0	androcur+estr.conj.	0		0			9	sim	0	0	0	esteril.1a.	1	87.6	1.62	33.3	3		120	80	0			1	38	1	158	1	0	92	1	152
3339258D	B	2	23	0	0	0	0	0	H;Ac;AM;A		36	3	amenorréia	0	1	0	0	AMP	4	1 filho neomorto, meningoencefalocele;ganho excessivo de peso pós-parto	1	DM: mãe, tio,avô		11	não	1	1	1		3	95.15	1.6	37.16	4	66.875	120	90	1	1 filho neomorto, meningoencefalocele;ganho excessivo de peso pós-parto	107	1	30	1	179	1	0	96	2	201
13679068H	B	2	31	0	0	1	0	0	H;A;AM		192	2	opsomenorr	0	0	0	0		0	cirurgia de lábio leporino	0			15	sim	0	3	2	laqui	3	101.35	1.66	36.7796	4	61.4458	123	82	0	cirurgia de lábio leporino	102	1	37	1		2	1	118	1	130
2887721H	B	2	27	0	0	1	0	0	H;A;AM		156	3	Amenorréia	0	1	0	0	diane	0	diane, MET por muitos anos, engravidou aos 39 anos	0			14	sim	0	0	0	ACO	3	79.5	1.64	29.5	2	59.1463	110	70	0	diane, MET por muitos anos, engravidou aos 39 anos	97	1	40	1	154	1	0	93	1	126
6014592I	B	2	33	0	0	1	0	1	H;AM		180	2	espanio	0	1	0	0	femiane+androcur	5	SWPW - ablação INCOR 2011	0				não	1	0	0	virgo	3	73.5	1.63	27.7	2	54.6012	114	83	0	SWPW - ablação INCOR 2011	89	1	45	1	198	1	2		1
14071638A	B	2	33	0	0	1	0	1	H; AM		240	2	espanio	0	1	0	0	ACO - ciclo 21/ diane 35	4	litíase renal; ganho de 36 kg na última gestação	1	DM (mãe e pai)		13	sim	0	2	2	não	2	83	1.57	33.7	3	77.0701	119	78	0	litíase renal; ganho de 36 kg na última gestação	121	1	44	1	192	1	2		1
3348599K	B	2	32	0	0	0	0	0	H;Am;Ac;A		48	3	amenorréia	0	0	0	1	captopril	2	HAS	0			12	sim	0	1	1	não	2	115.25	1.66	41.8239	5		130	90	1	HAS		1	38	1	98	0	0	89	1	108
13469258A	C	3	23	0	1	0	0	0	H;Ac;A		7	0	dismenorréia	0	0	0	0		5	bronquite na infância	0			9		0	1	1	condom	3	90	1.6	35.1562	4	57.5	160	87	1	bronquite na infância	92	1		2	175	1	0	93	1	171
13620463F	C	3	22	0	0	0	0	1	H;AM;Ac		96	0	eumenorréia	0	0	0	0		0		1	DM (mãe, tias mat, irmã com DMG)		14	sim	0	0	0		2	97.3	1.6	38.0078	4	66.875	130	80	0		107	1	45	1	83	0	1	106	1	177
13675329E	D	4	22	0	0	0	1	0	Ac;A;AM		108	2	espanio	0	0	0	1	minoxidil	0	ciclos irreg a partir dos 23a	0			10		1	0	0	s/VS	3	50	1.61	19.2894	1				2	ciclos irreg a partir dos 23a		0	58	0	65	0	0	80	0	140
13806875H	D	4	19	0	0	0	0	0	Ac;H;AM;A		24	2	espaniomenorréia	0	1	0	0	selene	0		1	irma com SOP; DM (avó materna)		12	sim	0	1	0		2	75.8	1.67	27.1792	2		108	63	0			0	35	1	97	0	0	86	0	129
3276528J	D	4	28	1	0	1	1	1	AM		180	2	espanio	0	1	0	0	diane 35, metformina	5	epilepsia sem med	0	mãe com ca de mama aos 43a		13	não	1	0	0	virgo	3	53.8	1.58	21.5	1		129	64	0	epilepsia sem med		0	61	0	55	0	0	89	0	113
2977374E	A	1	20	0	0	0	0	1	H;Ac;AM		48	2	Espanio	0	0	0	0		2	HAS	0			15	não	1	0	0		3	64,7	1,68	22,9	1		150	100	1	HAS		0	42	1	134	0	0	84	0
2957544G	A	1	19	0	0	0	0	1	H;Ac;AM		96	2	Espanio	0	1	0	0	cicloprimogyna	0		2	Mãe: IAM; Pai: cardiopata; Irmã: amenorréia		11	não	1	0	0		3	59,2	1,55	24,6	1		140	80	0			0	42	1	295	1	0	95	0
2854499B	A	1	25	0	0	0	0	1	H;Ac;AM		120	2	Opso	0	0	0	1	meticorten	0	Febre reumática	0			12	não	1	0	0		3	73,7	1,70	25,5	2		120	80	0	Febre reumática		0	52	0	71	0	0	88	0
2890888H	A	1	28	0	0	1	0	1	H;AM		192	3	Amenor.	0	1	0	0	provera	0	cisto de ovário tratada com ACO	0			12	sim	0	0	0	Sim	1	70,7	1,55	29,4	2		120	80	0	cisto de ovário tratada com ACO		2	35	1	83	0	0	85	0	116
3009355I	A	1	22	0	0	0	0	1	H;Ac;AM		84	3	Amenor.	0	1	0	0	microdiol	0		0			13	sim	0	0	0	Sim	1	68	1,59	26,8	2		130	90	1			0		2		2	2		3
2396719D	A	1	19	0	0	0	0	1	H;Ac;AM		72	2	Espanio	0	0	0	0	não	0	obesidade	0			12	sim	0	0	0	Sim	1	60	1.62	22.8	1		110	80	0	obesidade		0		2		2	0	93	0	141
3050320E	A	1	18	0	0	0	0	0	H;Ac;A;AM		48	3	Amenorréia	0	0	0	1	minoxidil tópico; E2 tóp.	5	alopécia androgênica	0			14	não	1	0	0		3	56.3	1.65	20.6	1		100	70	0	alopécia androgênica		0	57	0	142	0	0	82	0	133
3194661F	A	1	22	0	0	0	0	1	H;Ac;AM		12	2	Espanio	0	1	0	0	perlutan	0		0				sim	0	0	0	não	2	56.7	1.65	20.8	1		100	70	0			0	67	0	54	0	0	80	0	79
3227865C	A	1	18	0	0	0	1	0	Ac;AM;A		12	3	Amenor+metror	0	0	0	0		5	telarca precoce	0			10	sim	0	0	0	esteril.1a.	1	66.2	1.5	29.4	2	58	130	80	0	telarca precoce	87	0	46	1	122	0	0	86	0	112
3261819I	A	1	29	0	0	0	0	0	H;Ac;A;AM		60	3	Amenorréia	0	1	0	0	ACO;provera	5	fumante	0			15	sim	0	0	0	esteril.1a.	1	93	1.57	37.7	4	60.5096	110	80	0	fumante	95	1	39	1	141	0	0	88	0	103
3100912F	A	1	20	0	0	0	0	1	H;Ac;AM		120	2	Opso	0	0	0	1	minomax;tetraciclina	5	acne	0			10	não	1	0	0		3	68.8	1.59	27.2	2	49.6855	120	80	0	acne	79	0	39	1		2	2	84	0	113
3281868E	A	1	15	1	0	1	1	1	AM		12	0	Hipermenor.	0	1	0	0	cicloprimogyna	0		0			10	não	1	0	0		3	46.8	1.605	18.2	1	42.3676	110	90	1		68	0		2		2	2	97	0
2277572D	A	1	28	0	0	1	0	0	H;A;AM		60	2	Espanio	0	1	0	0	diane	5	menarca tardia (provocada)	0			16	sim	0	0	0	não	2	53.5	1.69	18.7	1		100	70	0	menarca tardia (provocada)		0	67	0	63	0	1	105	0
3103386K	A	1	23	0	0	0	1	1	Ac;AM		24	3	amenorreia	0	1	0	0	EEC+farlutal	5	sinusopatia; amenorréia 1a	0				sim	0	0	0	não	2	50.5	1.52	21.8	1		90	60	1	sinusopatia; amenorréia 1a		0	46	1	31	0	0	89	0
3268952I	A	1	21	0	0	1	0	1	H;AM		108	3	Amenorréia	0	1	0	0	ACO	5	acantose	1	irmão c/ diab.juv		12	não	1	0	0		3	89.9	1.59	35.5	4	62.8931	120	80	0	acantose	100	1	60	0	100	0	1	107	0
3277863H	A	1	21	0	0	0	0	1	H;Ac;AM		144	2	espanio	0	0	0	0	não	0		0	depressão em família		9	sim	0	0	0	condom	3	58.3	1.5	25.9	2	48.6667	110	70	0		73	0	63	0	45	0	0	88	0
3283820D	A	1	22	0	0	0	0	1	H;Ac;AM		120	2	espanio	0	0	0	0	não	0	tabagismo	0			12	sim	0	0	0	não	2	77	1.65	28.2	2	53.3333	110	70	0	tabagismo	88	0	34	1	69	0	0	86	0	102
3308716J	A	1	24	0	0	0	0	1	H;Ac:AM		180	2	Espanio	0	1	0	0	diane	0		1	2 tios c/ DM		9	sim	0	0	0	não	2	66.8	1.5	29.6	2	64	120	60	0		96	1	39	1	94	0	0	77	0	100
3270655H	A	1	24	0	0	0	0	0	H;Ac;AM;A		132	3	Amenorréia	0	1	0	0	diane	4	ganho de peso	2	mãe com HAS; irmã com hirsutismo		13	sim	0	0	0	diane	3	61.4	1.64	22.8	1	43.2927	110	70	0	ganho de peso	71	0	60	0	171	1	0	83	0
3057427C	A	1	26	0	0	0	0	1	H;Ac:AM		156	3	Amenorréia	0	0	1	0	glucoformin; ACO	0		0			13	sim	0	0	0	minulet	3	50.7	1.51	22.2	1	46.3576	120	70	0		70	0		2		2	0	84	0	111
3257392J	A	1	30	0	0	0	0	0	H;Ac:A;AM		192	3	Amemorréia	0	1	0	0	selene e androcur	0		3	irmã com hirsutismo		14	sim	0	0	0	ester.1a	1	53.4	1.63	20.1	1	42.3313	120	70	0		69	0		2		2	0	79	0	66
3281471C	A	1	24	0	0	0	0	1	H;Ac;AM		108	2	espanio	0	1	0	0	diane 35	0		1	avô pat. Diabético		15		1	0	0	s/VS	3	71.1	1.58	28.7	2	56.3291	120	70	0		89	1	32	1	69	0	0	86	0	108
3064738G	A	1	31	0	0	1	0	1	H;Am		216	2	espanio	0	0	0	0		0		4	pai com DM; pais com HAS		13	sim	0	3	3	condom	3	55.7	1.58	22.3	1	49.3671	120	60	0		78	0	70	0	68	0	0	95	0	103
3284571F	A	1	24	0	0	1	1	1	Am		96	3	Amenorréia	0	1	0	0	selene	5	HTLV	0			12	sim	0	0	0	selene	3	55.2	1.55	22.9	1		110	70	0	HTLV		0	59	0	46	0	0	86	0	127
3302057K	A	1	16	0	0	0	0	1	H;Ac:Am		60	2	espanio	0	0	0	0		0		0			11	sim	0	0	0	gynera	3	58	1.65	21.3	1		90	60	0			0	73	0	86	0	0	82	0	91
3333704K	A	1	36	0	0	1	0	0	H;Am;A		228	3	Amenorréia	0	1	0	0	nordete, provera,diane	0	G4P1A3	0			17	sim	0	4	4	nordette	3	55.2	1.58	22.1	1	46.2025	120	70	0	G4P1A3	73	0	72	0	131	0	0	83	0	163
3336168I	A	1	31	0	0	1	0	0	H;Am;A		192	3	Amenorréia	0	1	0	0	progesto; diane 35	0		0			15	sim	0	0	0	esteril 1a	1	61.2	1.52	26.3	2	55.9211	110	60	0		85	0	56	0	56	0	0	87	0	105
3345031F	A	1	17	0	0	1	0	1	H;Am		72	3	Amenorréia	0	1	0	0	farlutal;cicloprimogyna	0		0			11	sim	0	0	0	Condom	3	54.9	1.605	21.4	1		120	70	0			0	66	0	45	0	0	87	0	90
3348693B	A	1	18	0	0	1	0	0	H;A;Am		12	2	espanio	0	1	0	0	diane 1m	0	febre reumática	3	irmã e avó com hirsutismo		13	não	1	0	0	virgo	3	66.6	1.61	25.6	2		130	60	0	febre reumática		0	44	1	95	0	0	86	0	83
3322671H	A	1	19	0	1	1	0	1	H;		24	2	ESPANIO	0	0	0	1	LUPRON	0		1	DM em família		9	não	1	0	0		3	104.25	1.66	37.8	4	67.4699	168	110	1		112	1	53	0	68	0	0	88	0	147
3371564i	A	1	28	0	0	0	0	1	H;AC;AM		36	2	ESPANIO	0	0	0	0	N	0		2	HAS		12	não	1	0	0		3	85.6	1.55	35.6	4		164	94	1			1	45	1	120	0	0	85	1	115
2769258J	A	1	22	0	0	0	1	1	AC;AM		96	2	ESPANIO	0	0	0	0		5	Hepatite C; hemofilia B	0			14	sim	0	0	0	condom	3	47	1.5	20.8	1	50.6667	110	70	0	Hepatite C; hemofilia B	76	0	69	0	122	0	0	75	0	160
13441177H	A	1	28	1	0	1	1	1	AM		156	3	AMENOR	0	1	0	0	FARLUTAL	0		3	irmã com SOP		12	sim	0	0	0	N	2	79.15	1.63	29.7	2	57.0552	120	90	1		93	1	98	0	59	0	0	81	0	57
3318028E	A	1	21	0	0	0	0	1	H;AC;AM		36	0	HIPERMENOR	0	0	0	0		5	DERMATITE	1	mãe DM, avô mat DM		13	não	1	0	0	VIRGO	3	51.2	1.59	20.2	1	48.4277	100	60	0	DERMATITE	77	0	47	1	39	0	2		0
3312868B	A	1	25	0	0	0	0	1	H;AC;AM		108	2	ESPANIO	0	1	0	0	DIANE	5	depressão	1	diabéticos na família		13	sim	0	0	0	N	2	53	1.45	25.2	2		110	70	0	depressão		0	56	0	98	0	0	93	0	119
7035055B	A	1	29	0	0	1	0	1	H;AM		180	2	ESPANIO	0	0	0	1	tryptanol	0		0			12	não	1	0	0	virgo	3	56.8	1.48	25.9	2	59.4595	120	80	0		88	0	106	0	80	0	0	80	0	80
3301738D	A	1	22	0	0	1	0	1	H; AM		12	3	amenorréia	0	1	0	0	gynera	0		0			11	sim	0	0	0	condom	3	62	1.52	28.4	2	55.2632	120	70	0		84	0	55	0	64	0	0	84	0	153
6052194I	A	1	19	0	0	1	0	1	H;AM		84	2	espanio	0	0	0	0		5	convulsão	0			12	não	1	0	0	virgo	3	67.4	1.67	24.1	1	49.1018	134	77	0	convulsão	82	0	43	1	50	0	0	89	0	169
3260183E	A	1	31	0	0	1	0	1	H;AM		12	3	amenorréia	0	0	0	0		5	alopécia androgênica	0			14	sim	0	2	2	condom	3	87.7	1.53	37.5	4	74.5098	130	80	0	alopécia androgênica	114	1	37	1	136	0	0	89	0	109
3207387E	A	1	26	1	0	1	1	1	AM		132	2	espanio	0	1	0	0	Parlodel (hiperPRL);premarin+ciproterona	5	hiperprolactinemia	2	HAS(pai e mãe)		15	não	1	0	0	virgo	3	63.45	1.68	22.4809	1	47.0238	114	81	0	hiperprolactinemia	79	0	51	0	66	0	0	75	0
3262299D	A	1	31	0	0	0	0	1	H;Ac;AM		192	3	amenorréia	0	1	0	0	progesto 2a fase	0	ciclos amenorréicos pós parto há 16 a	0			13	sim	0	1	1		2	57.4	1.46	26.9281	2	57.5342	110	70	0	ciclos amenorréicos pós parto há 16 a	84	0	41	1	175	1	1	110	1	113
3364058H	A	1	29	0	0	0	0	0	H;AM;Ac;A		144	3	amenorréia	0	1	0	0	Diane;Cicloprimogyna;Selene;	0	infertilidade 1a	3	irmã hirsuta		15	sim	0	0	0	esteril 1a	1	55.4	1.61	21.3726	1	40.9938	100	70	0	infertilidade 1a	66	0		2	116	0	0	82	0	61
6060688C	A	1	24	0	1	0	0	1	H;Ac		156	0	eumenor.	0	0	0	0		0		3	pai "peludo"		11	sim	0	0	0	condom	3	76	1.63	28.6048	2	53.3742	110	70	0		87	0	51	0	37	0	0	87	0	104
13441427K	A	1	20	0	0	0	0	1	H;AM;Ac		84	2	espanio	0	1	0	0	diane	0	cefaléia menstrual	0			13	não	1	0	0	virgo	3	49.5	1.58	19.8286	1	38.6076	130	73	0	cefaléia menstrual	61	0	64	0	30	0	0	72	0	68
13476394I	A	1	26	0	0	0	0	0	H;AM;Ac;A		168	3	amenorréia	0	1	0	0	ACO (Nordette 1-2x/ano)	0	anemia	1	tios e avós maternos c/ DM		12	sim	0	0	0	não	2	54.85	1.54	23.1278	1		124	72	0	anemia		0	52	0	90	0	0	89	0	146
13484904E	A	1	19	0	0	1	0	1	H;AM		72	2	espanio;hiperm	0	1	0	0	Minesse; Diane	5	Asma (berotec)	0			13	não	1	0	0		3	51.5	1.56	21.2	1				2	Asma (berotec)		0	51	0	67	0	0	73	0	46
13489606A	A	1	19	0	0	1	0	1	H;AM		48	2	espanio	0	0	0	0	não	0		0			15	sim	0	0	0		2	45.9	1.53	19.6078	1	44.4444	110	60	0		68	0	58	0	41	0	0	90	0	96
13621458J	A	1	34	0	0	1	0	1	H;AM		216	2	espanio	0	0	0	0		0		0			16	não	1	1	1	condom	3	58.9	1.58	23.594	1		97	60	0			0	52	0	59	0	0	96	0	124
2985904F	A	1	18	0	0	1	0	1	H;AM		132	2	espanio	0	1	0	0	diane+metformina	1	pubarca precoce aos 7a	3	casos de SOP em família		12	sim	0	0	0	Condom	3	73.4	1.53	31.3555	3	54.902	107	61	0	pubarca precoce aos 7a	84	0	62	0	75	0	0	99	0	112
5092949D	A	1	16	0	0	0	0	0	H;Ac;A;AM		72	2	espanio	0	0	0	0	não	5	acantose; bronquite asmática	1	irmão c/ diab.juv.;tios e avós diabético		10	não	1	0	0	virgo	3	82.9	1.66	30.0842	3	58.4337	92	67	0	acantose; bronquite asmática	97	1	41	1	67	0	0	79	0	118
13944717G	A	1	15	0	0	0	0	1	AM;H;Ac		36	2	espanio	0	1	0	0	adoless, MET,belara, puran,diane,espiro	5	hipotireoidismo	0			12	não	1	0	0	virgo	3	107.3	1.67	38.4	4	67.0659	118	59	0	hipotireoidismo	112	1	31	1	112	0	0	90	0	180
77069676J	A	1	30	0	0	1	0	0	H;A;AM		72	3	amenorréia	1	0	0	0	metformin	0		0	depressão em família		13	sim	0	3	2	DIU	3	83.8	1.59	33.1474	3	63.522	132	77	0		101	1	44	1	115	0	0	69	0	92
13685487A	A	1	19	0	0	0	0	0	H;Ac;A;AM		36	2	episódios de espanio	0	1	0	0	cicloprimogyna;HCTZ	2	HAS; obesa desde infância	0			13	virgo	1	0	0	virgo	3	83.95	1.57	34.0582	3	61.1465	114	77	1	HAS; obesa desde infância	96	1	44	1	86	0	0	92	1	110
13494358D	A	1	30	0	0	1	0	1	H;AM		180	3	amenorréia	0	0	0	1	clomid,gonal,s/sucesso	0	infertilidade, tratamento sem sucesso	1	irmão com DM juvenil		14	sim	0	0	0	sim	1	87.8	1.68	31.1083	3	56.5476	109	67	0	infertilidade, tratamento sem sucesso	95	1	42	1	172	1	0	84	1	124
13439473J	A	1	28	0	0	0	0	1	H;Ac;AM		96	3	amenorreia	0	1	0	0	provera, clomid	0		0	mãe c/ca de mama. Nega diabetes		13	sim	0	0	0	sim	1	81.05	1.67	29.0616	2	63.4731	97	75	0		106	1	48	1	109	0	0	79	0	98
13649334E	A	1	21	0	0	1	0	0	H;A;AM		168	0	hipermeno	1	0	0	0	metformin	1	puberdade precoce aos 5a; ooforoplastia prévia	1	avós e pai diabéticos		7	sim	0	0	0	sim	1	62.8	1.56	25.8054	2	52.5641	123	72	0	puberdade precoce aos 5a; ooforoplastia prévia	82	0	40	1	150	1	0	87	0	175
13460364J	A	1	18	0	0	0	0	11	H;Ac;AM		36	3	amenorreia	0	1	0	0	microvlar	0		0			15	si	0	0	0	ACO	3	73	1.58	29.2421	2	54.4304	116	72	0		86	0	50	0	256	1	0	79	0	119
13607892C	A	1	33	0	0	0	0	0	H;Ac;A;AM		24	3	amenorreia	0	1	0	0	ACO	0		0			11	sim	0	0	0	ACO	3	77	1.58	30.8444	3	66.4557	140	100	1		105	1	46	1	162	1	0	79	1	114
13627798K	A	1	19	0	0	0	0	0	H;Ac;A;AM		108	3	amenorreia	0	0	0	0		1	pêlos a partir dos 5a	0			10	não	1	0	0	virgo	3	51.4	1.52	22.2472	1	46.7105	105	61	0	pêlos a partir dos 5a	71	0	38	1	168	1	0	81	0	101
13573231I	A	1	21	0	0	1	0	0	H;A;AM		108	3	amenorreia	0	0	0	0		5	DLP; fumante; libido aumentado	0			12	sim	0	0	0	condom	3	52.6	1.45	25.0178	2	55.1724	120	81	0	DLP; fumante; libido aumentado	80	0	53	0	253	1	0	90	0	88
3207986D	A	1	17	0	0	1	0	1	H;AM		72	2	espanio	0	0	0	0		5	hematúria a/e	0			10	sim	0	0	0	condom	3	63.2	1.58	25.3165	2	49.3671	105	72	0	hematúria a/e	78	0	55	0	148	0	0	89	0	123
2318699K	A	1	22	0	0	1	0	1	H;AM		144	3	amenorreia	0	1	0	0	ACO; análogo	0		1	mãe diabética		10	sim	0	0	0	ACO	3	93	1.68	32.9507	3	57.1429	130	71	0		96	1	45	1	109	0	0	78	0	79
3345985F	A	1	21	0	0	1	1	0	AM;A		24	2	espanio	0	0	0	0		0	espanio após suspensão do ACO há 2a	0			12	sim	0	0	0	sim	1	77.05	1.59	30.4774	3		101	64	0	espanio após suspensão do ACO há 2a		2	47	1	77	0	0	89	0	96
13660112J	A	1	22	0	0	1	0	1	H;AM		96	2	espanio	0	1	0	0	diane e cicloprimogyna;diprosalic,decorsol,tarflex	5	PAR. CEREBRAL; MACROPROLACT	0			16	sim	0	0	0	condom	3	83.85	1.64	31.1756	3	60.9756	124	75	0	PAR. CEREBRAL; MACROPROLACT	100	1	91	0	117	0	0	81	0	132
13602084F	A	1	21	0	0	0	0	1	H;Ac;AM		24	2	espanio	0	1	0	0	diane, minian, androcur	0		0	mãe falecida de nefropatia		11	não	1	0	0	virgo	3	49.88	1.59	19.7302	1	39.6226	110	70	0		63	0	72	0	28	0	0	80	0	101
13606108B	A	1	19	0	0	0	0	0	H;Ac;A;AM		84	3	amenorréia	0	0	0	0	tópico c/ clobetasol	0		1	tia materna diabética;ca útero e mama (tia paterna)		12	sim	0	0	0	condom	3	65.1	1.65	23.9	1	47.2727	110	75	0		78	0	62	0	104	0	0	85	0	109
6001729C	A	1	29	0	0	1	0	1	H;AM		168	2	espannio	0	1	0	0	diane, farlutal, provera	5	tireoidite de Hashimoto	0	mãe c/ LES		13	sim	0	0	0	ACO até há 5m	3	57.2	1.59	22.6	1	44.6541	104	61	0	tireoidite de Hashimoto	71	0	50	0	80	0	0	82	0	131
13723918G	A	1	35	0	0	1	0	1	H;AM		48	2	espanio	0	1	0	0	microvilar;enalapril	2	HAS, em uso de enalapril	0			15	sim	0	1	0	microvilar	3	87	1.71	29.75	2		143	93	1	HAS, em uso de enalapril		2	80	0	118	0	0	87	0	77
13963320I	A	1	27	0	0	0	0	1	AM;H;Ac		60	3	amenorréia	0	0	0	0		0	tabagismo	4	DM (tios maternos, prima, avô paterno); HAS		11	sim	0	1	1	sim	1	71.6	1.59	28.3	2	62.2642	100	70	0	tabagismo	99	1	32	1	120	0	1	113	1	184
13739789A	A	1	26	0	0	0	0	1	H;Ac;AM		168	2	espanio	0	0	0	0		0	infertilidade	0			14	sim	0	0	0	não	2	82.6	1.7	28.58	2	54.1176	142	100	1	infertilidade	92	1	58	0	32	0	0	94	0	93
13745860D	A	1	19	0	0	0	0	1	H;Ac;AM		12	2	espanio	0	0	0	0		5	hipotireodismo; nega DM; POT de HTA por ca in situ de colo uterino	0	nega DM		12	não	1	0	0	virgo	3	86.65	1.75	28.29	2	51.4286	125	68	0	hipotireodismo; nega DM; POT de HTA por ca in situ de colo uterino	90	1	51	0	41	0	0	85	0	62
3323396D	A	1	28	0	0	0	0	1	H;AM;Ac		60	3	amenorreia	0	0	0	0		0		0			16	não	1	0	0		3	66.45	1.7	22.99	1	42.3529	110	70	0		72	0	54	0	91	0	0	95	0
13682511F	A	1	21	0	0	0	0	0	Ac;H;A;AM		96	2	espaniomenorréia	0	0	0	0		5	fumante; LIEBG	1	tia materna diabética		13	sim	0	0	0		2	65.3	1.63	24.57	1	44.1718	91	65	0	fumante; LIEBG	72	0	97	0	61	0	0	87	0	89
13709723J	A	1	31	0	0	0	0	1	Ac;H;AM		156	2	espaniomenorréia	0	0	0	1	prednisona	5	síndrome nefrótica a partir dos 27a em tratamento	0			18	sim	0	0	0		2	56.45	1.52	24.4	1		107	64	0	síndrome nefrótica a partir dos 27a em tratamento		0	70	0	140	0	0	88	0	104
13813468K	A	1	27	0	0	0	0	1	Ac;H;AM		60	3	amenorréia	0	1	0	0	diane;provera	5	litíase renal; tabagista	0			16	sim	0	0	0		2	47.4	1.64	17.6	1	39.0244	93	65	0	litíase renal; tabagista	64	0	46	1	43	0	0	84	0	75
13790262J	A	1	29	0	0	1	0	0	H;AM;A		84	3	amenorréia	0	1	0	0	aco	5	amenorréia pós parto complicado há 7a; SM	0			15	sim	0	1	1		2	97.1	1.69	33.99	3	59.7633	133	82	0	amenorréia pós parto complicado há 7a; SM	101	1	40	1	206	1	0	97	1	110
13743284F	A	1	41	0	0	0	0	1	Ac;H;AM		336	3	amenorréia	0	0	0	1	puran	5	apnéia do sono; infertilidade 1a; hipotireoidismo+ SM	1	mãe diabética		13	sim	0	0	0		2	102.86	1.56	42.2	5	73.0769	149	93	1	apnéia do sono; infertilidade 1a; hipotireoidismo+ SM	114	1	32	1	246	1	0	99	1	171
13788495K	A	1	26	0	0	0	0	1	Ac;H;AM		312	3	amenorréia	0	1	0	0	diane;carbamazepina, risperidona	1	pubarca precoce aos 5a; esquizofrenia	1	pai com DM		13	não	1	0	0		3	100.2	1.55	41.7	5	83.2258	130	80	0	pubarca precoce aos 5a; esquizofrenia	129	1	51	0	82	0	0	92	0	108
13625975K	A	1	23	0	0	1	0	1	H; AM		132	2	opso	1	0	0	0	pela endo usa met	2	HAS; esteatose hepática; MET por longo tempo	3	irmã com SOP		12	sim	0	0	0	condom	3	126.15	1.68	44.6	5	65.4762	126	81	0	HAS; esteatose hepática; MET por longo tempo	110	1	62	0	107	0	0	77	0	89
13721268H	A	1	30	0	0	0	0	1	Ac;H;AM		180	2	espanio/hipermenorréia	0	1	0	0	Diane;Cicloprimogyna;tamisa 20;	5	miopia grave	0			11	sim	0	0	0		2	58.9	1.49	26.5	2	48.3221	130	84	1	miopia grave	72	0	55	0	133	0	0	68	0	81
13483391J	A	1	25	0	0	1	0	0	A;AM;H		84	3	amenorréia	0	0	0	0	não	5	rinite alergica; tireoidite de Hashimoto	1	avó diabetica		15	sim	0	0	0	não	2	76	1.63	28.6	2		119	69	0	rinite alergica; tireoidite de Hashimoto		2	33	1	226	1	0	76	0	185
13827886I	A	1	27	0	0	0	1	0	Ac;A;AM		192	3	amenorréia	0	1	0	0	diane;perlutan	0		3	irmã SOP		19	sim	0	0	0	condom	3	108.15	1.65	39.7	4	67.8788	134	72	0		112	1	39	1	136	0	0	92	0	119
13843920D	A	1	24	0	0	0	1	1	Ac;AM		48	3	amenorréia	0	0	0	1	clomid	0		1	mãe diabética		12	sim	0	0	0	não	2	58.15	1.61	22.4	1	49.0683	123	83	1		79	0	55	0	94	0	0	95	0	181
13499422A	A	1	21	0	0	0	0	1	Ac;H;AM		60	3	amenorréia	0	1	0	0	diane	0		1	avô paterno e materno diabéticos		12	sim	0	0	0	sim	1	75	1.6	29	2	56.25	116	70	0		90	1	53	0	72	0	0	88	0	155
13610402I	A	1	23	1	0	1	1	1	AM		108	3	amenorréia	0	1	0	0	harmonet;metformina	0	nega DM; infertilidade 1a	0			12	sim	0	0	0	não	2	71.95	1.53	30.736	3	58.1699	116	68	0	nega DM; infertilidade 1a	89	1	51	0	153	1	0	99	0	73
13714495G	A	1	28	0	0	0	0	0	Ac;H;AM;A		24	3	amenorréia	0	0	0	0	não	2	SAF, trombose MID; HAS, depressão	0			13	não	1	0	0		3	82.9	1.6	32.3828	3	68.75	130	80	0	SAF, trombose MID; HAS, depressão	110	1	55	0	175	1	0	84	0	114
13788517G	A	1	28	0	0	1	0	1	H;AM		60	3	amenorréia	0	0	0	0		2	infertilidade; HAS	0			13	sim	0	0	0		2	94.8	1.72	32.0443	3	65.6977	127	92	1	infertilidade; HAS	113	1	46	1	158	1	0	88	1	121
13859313C	A	1	22	0	0	0	0	1	Ac;H;AM		120	3	amenorréia	0	1	0	0	diane	0	s/referência; libido aumentado	0			12	sim	0	0	0		2	95.4	1.65	35.0413	4	57.5758	138	81	0	s/referência; libido aumentado	95	1	44	1	126	0	1	100	1	135
13857492H	A	1	17	0	0	1	0	1	H;AM		24	0	hipermenorréia	0	1	0	0	diane	0	enxaqueca	0			12	não	1	0	0		3	64.7	1.58	25.9173	2	48.7342	120	60	0	enxaqueca	77	0	68	0	61	0	0	85	0	114
13799760B	A	1	30	0	0	1	0	0	A;AM;H		204	2	espaniomenorréia	0	0	0	0	não	0	fenda lábio-palatina corrigida	1	avô materno, avó paterna, tia pat c/DM		13	sim	0	0	0		2	58.75	1.6	22.9492	1	48.75	100	65	0	fenda lábio-palatina corrigida	78	0	63	0	65	0	1	107	0	105
13798393K	A	1	25	1	0	1	1	1	AM		36	2	espanio	0	0	0	1	clomid	0		1	pai diabético		15	sim	0	0	0	sim	1	69.8	1.56	28.6818	2	51.2821	128	81	0		80	0	48	1	64	0	0	79	0	82
13847662D	A	1	26	0	0	0	0	1	Ac;H;AM		144	2	espanio	0	1	0	0	ACO dos 14 a 21a	0		1	avô paterno diabético		13	sim	0	0	0	s/VS no mom	3	64.4	1.62	24.5389	1	54.321	115	72	0		88	0	61	0	52	0	0	75	0	122
3311747G	A	1	24	0	0	0	0	1	Ac;H;AM		108	3	amenorréia	0	1	0	0	diane por 8a,suspendeu pq não me	0		0	irmãos obesos		13	sim	0	0	0	condom	3	108.15	1.5	48.0667	5	74	112	70	0		111	1	62	0	45	0	0	83	0	106
3189358F	A	1	29	0	1	1	0	0	H;A		48	2	espanio	0	1	0	0	ACO	4	bronquítica na infância; ganho de peso excessivo há 4a	4	irmã diabética; HAS (mãe, irmã, tios)		11	sim	0	0	0	sim	1	118.65	1.65	43.6	5	65.4545	119	75	0	bronquítica na infância; ganho de peso excessivo há 4a	108	1	46	1	205	1	0	95	1	139
4076131C	A	1	33	0	0	0	0	0	Ac;H;A;AM		156	2	espanio	0	0	0	0		0	acidente de carro com cirurgias no braço	2	mãe com HAS		14	não	1	0	0	virgo	3	120.7	1.66	43.8	5		138	88	1	acidente de carro com cirurgias no braço		1	42	1	208	1	1	103	1	146
2976344H	A	1	33	0	0	1	0	0	H;A;AM		264	2	espanio	0	0	1	0	flutamida,metformina, ACO	0		0			11	sim	0	3	3	não	2	76.7	1.62	29.3	2	62.963	123	79	0		102	1	32	1	340	1	1	125	2	236
13796245E	A	1	30	0	0	1	1	0	A;AM		36	2	espanio	1	0	0	0	metformina	2	HAS + Obesidade	0			13	sim	0	0	0	sim	1	93.05	1.68	32.9	3	64.881	130	80	1	HAS + Obesidade	109	1	52	0	237	1	0	93	1	155
2002332F	A	1	33	0	0	1	0	1	H;AM		60	2	espanio	0	1	0	0	diane	5	DHEG, obesidade e menarca tardia	3	prima com hirsutismo		9	sim	0	1	0	ACO	3	100.55	1.6	39.3	4	86.875	120	80	0	DHEG, obesidade e menarca tardia	139	1	57	0	91	0	0	88	0	152
2167686F	A	1	32	0	0	0	0	0	H,Ac,A,AM		240	3	amenorreia	0	1	0	0	selene, anlodipino, AAS, liptor	0		3	irmã com SOP		14	sim	0	1	1	ACO	3	74.8	1.69	26.2	2	49.7041	137	94	1		84	0	44	1	64	0	0	87	0	80
2263934B	A	1	27	0	0	0	1	1	Ac, AM		180	2	espanio	0	0	0	0	não	0	rinite alergica	0			12	sim	0	3	1	Condom	3	66	1.58	26.5	2	60.7595	90	60	0	rinite alergica	96	1	57	0	109	0	1	102	0	185
2776654G	A	1	19	0	0	0	0	1	Ac,H,AM		48	3	amenorréia	0	1	0	0	selene; sibutramina, quetiapina	0		1	avó materna e paterna diabetica; mãe teve DMG na gravidez dela;		11	sim	0	0	0	ACO	3	97.6	1.65	35.84	4	58.1818	115	75	0		96	1	53	0	87	0	0	85	0	94
3355836G	A	1	22	0	0	1	0	1	AM,H		48	2	espanio	0	1	0	0	diane 35	0		0			13	sim	0	0	0	há 3a	1	66.65	1.54	28.1	2	55.8442	100	60	0		86	0	44	1	105	0	0	85	0	108
6023694B	A	1	19	0	0	1	0	1	AM,H		48	2	espanio	0	0	0	1	risperidona, lamotrigina, clobazam, valproato sódico	5	eplepsia+retardo menstal; Tireoidite auto-imune (eutireoidismo)	0			10	não	1	0	0	virgo	3	81	1.63	30.48	3	58.8957	105	71	0	eplepsia+retardo menstal; Tireoidite auto-imune (eutireoidismo)	96	1	48	1		2	0	91	3	93
13612664D	A	1	31	0	0	1	0	1	AM,H		36	2	espanio	0	0	0	0	não	0	IIIGIIIP Laqui, espanio há 3a	1	mãe com DM		14	sim	0	3	3	laqui	3	79	1.59	31.24	3	64.7799	120	82	0	IIIGIIIP Laqui, espanio há 3a	103	1	34	1	189	1	0	94	1	128
13615493K	A	1	29	0	0	1	0	1	H,AM		24	2	espanio	0	0	0	0	não	5	hipertrigliceridemia	3	mãe com SOP		14	sim	0	1	1	Condom	3	90.65	1.52	39.23	4	78.9474	118	62	0	hipertrigliceridemia	120	1	37	1	89	0	0	90	0	110
13785624G	A	1	19	0	0	0	0	0	Ac;H;A;AM		24	3	amenorréia	0	0	0	0	não	4	ganho de peso com ACO	0			12	sim	0	0	0	condom	3	68.65	1.54	28.9	2	55.1948	112	62	0	ganho de peso com ACO	85	0	39	1	192	1	0	88	0	73
13813678K	A	1	23	0	0	0	0	0	AM,Ac,H,A		60	3	amenorréia	0	0	1	0	ACO; MET	0	apendicetomia	2	mãe HAS e hipotireodismo		14	não	1	0	0	virgo	3	95.05	1.62	36.21	4	67.9012	121	58	0	apendicetomia	110	1	38	1	63	0	0	88	0	155
13815706I	A	1	27	0	0	0	0	0	Ac,AM,H,A		24	3	amenorréia	0	1	0	0	diminut	0	obesidade; glaucoma	0			8	sim	0	3	2	ACO	3	72.95	1.58	29.22	2	55.6962	110	60	0	obesidade; glaucoma	88	0	44	1	78	0	1	102	0	87
13826970H	A	1	29	0	0	0	0	1	Ac,AM,H		132	2	espanio	0	1	0	0	Diane desde 14a; espironolactona	5	bronquite	1	Avós paternos c/DM		14	sim	0	0	0	ACO	3	63.3	1.67	22.69	1		112	73	0	bronquite		0	50	0	87	0	0	87	0	124
13850381G	A	1	21	0	0	0	0	0	Ac,H,AM,A		48	2	espanioamenorréia	0	1	0	0	ACO	4	ganho de peso excessivo a partir dos 15a	0	nega diabetes em família		13	sim	0	0	0	1ária ha 4 anos	1	102.95	1.63	38.74	4	70.5521	116	78	0	ganho de peso excessivo a partir dos 15a	115	1	39	1	219	1	1	101	1	127
13857506E	A	1	23	1	0	1	1	1	AM		132	2	espanio	0	1	0	0	ACO por 1a há 8a	5	enxaqueca	1	mãe e avó materna com ca de mama; mãe com diabetes		12	não	1	0	0	virgo	3	72.8	1.7	25.13	2	45.8824	110	81	0	enxaqueca	78	0	47	1	84	0	0	81	0	65
13871512B	D	4	22	0	0	1	1	0	A,AM		156	2	espanio	0	1	0	0	selene / ciclo 21	5	gastrite	1	Mãe: tto p/ engravidar; Tia: 6 abortos; Avó paterna: DM		12	não	1	0	0	virgo	3	58.2	1.67	20.86	1		105	64	0	gastrite		0	53	0	44	0	0	96	0	84
13877720G	A	1	29	0	0	1	0	1	H,AM		180	2	espanio	0	1	0	0	diane	0		2	irmã com SOP; HAS, pai e mãe; nega DM		14	sim	0	0	0	há 8a	1	102.5	1.64	38.1	4	64.6341	120	60	0		106	1	44	1	160	1	0	96	1	182
13877736I	A	1	20	0	0	0	0	1	H,AM,Ac		96	2	espanio	0	0	0	0	não	0		0			12	não	1	0	0	virgo	3	51.5	1.52	22.29	1	47.3684	114	69	0		72	0	54	0	35	0	0	76	0	74
13989956E	A	1	28	0	0	0	0	0	AC;H;A;AM		120	2	espanio	0	1	0	0	diane	0	2 perdas gestacionais18 e 20s	2	HAS		13	sim	0	2	0	2ária	1	51.2	1.47	24	1	55.7823	120	80	0	2 perdas gestacionais18 e 20s	82	0	56	0	127	0	0	89	0	103
13908137G	A	1	20	0	1	0	0	1	H,Ac		72	0	eumenorréia	0	1	0	0	diclyn	1	pubarca aos 6a; fumante	0			11	sim	0	0	0	Condom	3	79.95	1.68	28.32	2	55.9524	110	61	0	pubarca aos 6a; fumante	94	1	42	1	109	0	0	82	0	117
13923022J	A	1	18	0	0	1	0	1	AM,H		48	3	amenorréia	0	0	0	0		4	ganho de peso	0			14	não	1	0	0		3	88.2	1.57	35.78	4	64.3312	103	69	0	ganho de peso	101	1	70	0	152	1	1	104	1	122
13929356J	A	1	24	0	0	1	0	1	H,AM		144	2	espanio	0	1	0	0	ACO	5	Epilepsia + Retardo Mental	0			12	sim	0	0	0		2	87.9	1.5	39.06	4	73.3333	105	70	0	Epilepsia + Retardo Mental	110	1	43	1	183	1	0	91	1	157
13881066H	A	1	22	0	0	1	1	0	A,AM		48	2	espanio-amenorréia	0	0	0	0	não	4	ganho de peso (10kg) nos últimos 2a	0			12	sim	0	0	0	Condom	3	67	1.6	26.17	2	56.25	110	50	0	ganho de peso (10kg) nos últimos 2a	90	1	46	1	148	0	0	91	0	84
13926066A	A	1	19	0	0	0	0	0	Ac,A,AM,H		12	3	amenorréia	0	1	0	0	primolut-nor (sem sucesso)	5	asma leve intermitente	0			11	não	1	0	0	virgo	3	95.6	1.6	37.34	4	66.25	122	62	0	asma leve intermitente	106	1	26	1	107	0	1	104	1	185
13929870A	A	1	20	0	0	1	0	0	H;A;AM		84	2	espanio	0	0	0	0	não	5	paciente adotada;	0			11	sim	0	0	0	condom	3	84.4	1.5	37.5	4	83.3333	102	67	0	paciente adotada;	125	1	35	1	169	1	0	76	1
3357622A	A	1	29	0	0	0	0	1	H; AM; Ac		192	3	amenorréia	0	1	0	0	provera, clomid	5	tabagista	1	mãe com DM; pai teve ca de próstata		13	sim	0	1	1		2	105	1.66	38.1	4	66.8675	102	59	0	tabagista	111	1	42	1	57	0	1	104	1	122
77112755E	A	1	34	0	0	0	0	1	Ac; H; AM		240	2	espanio	0	1	0	0	Diane 35, Ciclo 21	3		1	Tios paternos: DM		13	sim	0	1	0	não	2	101	1.65	37	4	71.5152	100	70	0		118	1	43	1	336	1	0	96	1	179
55718545D	A	1	29	0	0	1	0	1	H; AM		36	2	espanio	0	1	0	0	ACO	5		0	Sd WPW, ablação no INCOR;		12	sim	0	1	1	não	2	81.5	1.56	33.4	3	67.3077	122	79	0		105	1	30	1	206	1	0	83	1	140
55716850D	A	1	17	0	0	1	1	1	Ac; AM		36	2	espanio	0	1	0	0	Diane 35	5	Obesidade; CIA fez cirurgia no INCOR	2	Mãe e Irmão: HAS		14	sim	0	0	0	condom	3	89	1.7	30.8	3	57.9412	114	64	0	Obesidade; CIA fez cirurgia no INCOR	98.5	1	34	1	154	1	0	88	1	134
13887873A	A	1	21	0	0	0	1	1	Ac; Al; AM		12	3	amenorréia	0	1	0	0	diane	2		2	HAS pai e mãe; mãe teve aneurisma cerebral; irmã com SOP		13	sim	0	1	0	não	2	69.3	1.57	28.1	2		90	60	0			0	44	1	227	1	0	81	0	89
13866854a	A	1	22	0	0	0	0	1	Ac; H; AM		84	2	espanio	0	0	0	0	não	5	depressão - risperidona há 1 ano	0			11	não	1	0	0	virgo	3	54.2	1.63	20.4	1	41.1043	135	78	0	depressão - risperidona há 1 ano	67	0	50	0	99	0	0	85	0	110
3171009A	A	1	32	0	0	1	0	1	AM; H		240	2	espanio	0	1	0	0	Mercilon Conti	0		1	Mãe: DM; irmã com ca de mama aos 37 anos			sim	0	3	2	vasectomia	3	68	1.49	30.6	3		110	70	0			2	55	0	93	0	0	81	0
14034564I	A	1	29	0	0	0	0	1	Ac; AM; H		180	3	amenorréia	0	1	0	0	ACO	0		0			14	sim	0	0	0	não	2	109	1.65	40	5		123	83	1			1	41	1	103	0	0	90	0	118
13949153I	A	1	26	0	0	0	0	1	Ac,H,AM		156	2	espanio	0	1	0	0	Diane 35	0		2	mãe HAS		13	sim	0	0	0	sim	1	55	1.57	22.3	1		106	64	0			0	48	1	68	0	0	88	0
14016433C	A	1	31	0	0	1	0	1	AM, H		228	2	espanio	0	0	0	0		0		3	irmã com SOP		12	não	1	0	0	não	2	95	1.69	33.3	3		110	70	0			1	63	0	112	0	0	88	0	138
14016169K	A	1	40	0	1	1	0	1	H		240	0	eumenorréia	0	0	0	0	não	5	mau passado obstétrico - 3 partos prematuros - nenhum filho vivo	0			12	sim	0	3	3	MPO	3	61	1.54	25.7	2		130	70	0	mau passado obstétrico - 3 partos prematuros - nenhum filho vivo		0	28	1	244	1	0	88	0	82
13850734C	A	1	25	0	0	1	0	1	H; AM		144	0	hipermenorréia	0	0	0	0		5	obesidade	0			14	não	1	0	0		3	111	1.72	35.8	4		125	72	0	obesidade		1	46	1	58	0	0	74	0	73
13988547F	A	1	28	0	0	1	0	1	H; AM		144	2	espaniomenorréia	0	1	0	0	Diane 35, purant T4	5	LES, obesidade, CA papilífero de tireóide	0			12	não	1	0	0		3	73	1.5	32.4	3	67.3333	148	65	0	LES, obesidade, CA papilífero de tireóide	101	1	54	0	105	0	0	73	0	64
13978903A	A	1	24	0	0	0	0	1	Ac; H; AM		120	3	amenorréia	0	0	0	0	não	5	obesidade, embolização de HAV	0			15	sim	0	0	0	desejo reprodutivo	1	71.7	1.67	25.7	2	54.491	118	71	0	obesidade, embolização de HAV	91	1	74	0	132	0	0	81	0	96
2753287E	B	2	23	0	0	0	0	0	H;Ac;A;AM		132	2	Espanio	0	0	0	0		0	hepatite na infância	0			12	não	1	0	0		3	80	1.5	35.5	4	64	110	80	0	hepatite na infância	96	1	33	1	71	0	1	125	2	275
3183529C	B	2	18	0	0	0	0	1	H;Ac;AM		48	2	Espanio	0	0	0	0		2	HAS, depressão	0			11	sim	0	0	0	coito inter.	3	59.5	1.59	23.5	1		120	90	1	HAS, depressão		0	77	0	60	0	0	82	0
3239395I	B	2	19	0	0	0	0	0	H;Ac;A;AM		72	2	espanio	0	1	0	0	diane;cicloprimo;decadron,aldactone	0		1	tios paternos diabéticos; mãe fez tratamento para engravidar		13	sim	0	0	0	gynera	3	62.75	1.59	24.8	1		120	80	0			0	78	0	102	0	0	79	0
3332040C	B	2	21	0	0	0	1	0	A;Ac;Am		120	3	Amenorréia	0	0	0	1	HCTZ	2	HAS (hidrocloro)	0			12	não	1	0	0	virgo	3	108	1.58	43.4	5		170	100	1	HAS (hidrocloro)		1	51	0	66	0	0	83	0
3375770D	B	2	26	0	0	0	0	1	H;AC;AM		120	2	ESPANIO	0	0	0	0	N	5	CARDIOPATIA	0			16	sim	0	0	0	VASECTOMIA	3	64.75	1.58	25.9	2	52.5316	126	57	0	CARDIOPATIA	83	0	55	0	122	0	0	90	0	114
2907495C	B	2	24	0	0	0	0	1	H;AC;AM		36	0	HIPERMENOR	0	1	0	0	DIANE;penicilamida	5	ESCLERODERMIA	0				não	1	0	0		3	56.75	1.57	23	1	46.4968	110	70	0	ESCLERODERMIA	73	0	49	1	98	0	0	83	0
3213953H	B	2	20	0	0	1	0	1	H;AM		12	2	espanio	0	1	0	0	ACO	0		1	avós e tias diabéticas		12	não	1	0	0	virgo	3	57.6	1.69	20.1	1		100	70	0			0	51	0	28	0	0	83	0	72
13485658D	B	2	34	0	0	0	0	1	H;AM;Ac		216	2	espanio	0	0	0	0		0	trauma pela perda do filho	0			16	sim	0	1	1		2	103	1.64	38.2957	4				2	trauma pela perda do filho		1	53	0	103	0	0	83	0	129
13622245H	B	2	27	0	0	1	0	0	H;A;AM		48	3	amenorreia	0	1	0	0	finasterida, diane	0	espanio desde a menarca, amenorreia há 4a c/ piora do hiperandrogenismo	0			10	sim	0	0	0	sim	1	89.7	1.55	37.3361	4	69.0323	113	77	0	espanio desde a menarca, amenorreia há 4a c/ piora do hiperandrogenismo	107	1	68	0	47	0	0	86	0	97
13694661d	B	2	23	0	0	1	0	1	H;AM		120	2	espanio	0	1	0	0	ACO;mesigyna, clomid	0		1	DM (tias, irmãs); primas com SOP		13	sim	0	0	0	sim	1	72.75	1.57	29.5144	2	56.6879	122	67	0		89	1	39	1	66	0	0	81	0	85
44206544I	B	2	28	0	0	1	0	1	H;AM		180	2	espaniomenorréia	0	1	0	0	Diane;siflema;primolut nor;	0	ansiedade	2	pai IAM		13	não	1	0	0		3	52.9	1.58	21.19	1	44.9367	106	64	0	ansiedade	71	0	58	0	71	0	0	80	0
3290239C	B	2	29	0	0	1	0	1	H;AM		204	2	espanio	0	1	0	0	diane +androcur por 3a;atual diane+MET	0		1	avô paterno diabético; irmã com SOP		12	não	1	0	0	virgo	3	98.7	1.63	37.1486	4	65.6442	122	90	1		107	1	89	0	107	0	0	84	0
3236633J	B	2	22	0	1	0	0	1	Ac;H;		144	0	hipermen	0	0	0	0	não	0	obesidade	0			10	não	1	0	0	virgo	3	89.6	1.55	37.3	4	67.0968	120	58	0	obesidade	104	1	47	1	113	0	0	90	0	136
3363375I	B	2	23	0	0	0	0	1	Ac;H;AM		156	2	espanio	1	0	0	0	glucoformin	0		0			10	não	1	0	0	virgo	3	73	1.66	26.5	2	49.3976	120	84	1		82	0	43	1	135	0	0	86	0	98
13489531A	B	2	24	0	0	1	0	1	AM,H		96	3	amenorreia	0	1	0	0	perlutan	5	Obesidade + CA de paratireóide	0			10	sim	0	3	0	há 1a e 5m	1	130.05	1.63	48.95	5	73.0061	125	92	1	Obesidade + CA de paratireóide	119	1	40	1	77	0	1	101	1	132
13789195g	B	2	20	0	0	0	0	1	Ac;H;AM		96	2	espanio	0	0	0	0	não	0	asma leve intermitente; virgo	0			12	não	1	0	0	virgo	3	76.55	1.63	28.8	2	60.1227	100	60	0	asma leve intermitente; virgo	98	1	46	1	62	0	0	89	0	122
6155098I	B	2	17	0	0	1	0	0	AM;A;H		12	2	espanio	0	0	0	0	não	0	enxaqueca	1	Mãe: DM2		13	não	1	0	0	virgo	3	64.7	1.63	24.35	1	57.0552	96	55	0	enxaqueca	93	1	46	1	48	0	0	79	0
13816790E	B	2	29	0	0	0	0	0	Ac,AM,H,A		216	2	espanio	0	0	0	1	captopril, AAS	2	HAS (captopril,HCTZ);bariátrica em 2011	0			12	sim	0	0	0	Condom	3	124	1.7	42.9	5	70.5882	119	71	1	HAS (captopril,HCTZ);bariátrica em 2011	120	1	33	1	130	0	0	88	1	188
13842704H	B	2	25	1	0	1	1	1	AM		144	2	espanio	0	1	0	0	ciclo21	0		0			13	sim	0	0	0	esterelidade 1a.	1	91.55	1.64	34.03	3	59.7561	132	78	0		98	1	58	0	91	0	1	111	2	237
13858727G	B	2	26	1	0	1	1	1	AM		156	2	espanio	0	1	0	0	miranova	0		1	Avó materna: DM		13	sim	0	0	0	virgo	3	72.7	1.58	29.12	2		154	62	0			2	45	1	52	0	0	75	0	115
13866690A	B	2	31	0	0	0	0	0	Ac;A;AM;H		219	2	espanio	0	1	0	0	diane por 3m	0		1	avó materna com DM		14	sim	0	2	2	vasectomia	3	83.55	1.59	33.04	3	59.7484	123	85	1		95	1	47	1	93	0	0	91	1	128
13928456K	B	2	26	0	0	0	0	1	Ac;H,AM		48	3	amenorréia	0	1	0	0	cicloprimogyna, clomid	5	obesidade	0			12	sim	0	0	0	há 4a	1	83.55	1.59	33.04	3	66.6667	100	70	0	obesidade	106	1	39	1	75	0	0	97	0	89
14060323J	B	2	34	0	0	0	0	1	H; AM; Ac		192	2	espaniomenorréia	0	1	0	0	microvlar	0		1	mãe com DM; irmã com SOP; outra com infertilidade		12	não	1	0	0		3	84	1.55	34.9	3		120	80	0			1	47	1	127	0	0	84	0	115
14062876F	B	2	32	0	0	1	0	1	AM; H		60	2	espaniomenorréia	0	1	0	0	Primolutnor	5	obesidade, infertilidade; fumante	3	irmã com SOP?		11	sim	0	0	0	sim	1	78	1.6	30.4	3		96	57	0	obesidade, infertilidade; fumante		2	42	1	134	0	0	86	0	108
14079716I	B	2	17	0	0	0	0	1	Ac; H; AM		60	2	espaniomenorréia	0	0	0	0	não	0		4	Mãe com DM e HAS		12	não	1	0	0		3	63	1.73	21	1		90	60	0			0	48	1	68	0	0	82	0	97
2249410C	C	3	20	0	1	1	0	0	H;A		12	0	Eumenor.	0	1	0	0	harmonet	0		0			11	sim	0	1	0	ACO	3	60.1	1.64	22.3	1	46.3415	120	70	0		76	0	54	0	83	0	0	86	0
13436242J	C	3	23	0	1	1	0	1	H;		108	0	Eumenor.	0	0	0	0		4	ganho de peso	1	avó pat DM		14	sim	0	0	0		2	71.35	1.56	29.3	2	51.2821	120	80	0	ganho de peso	80	0		2		2	0	92	0	124
13588644K	C	3	21	0	1	0	0	0	H;Ac;A		252	0	eumenor.	0	0	0	0	benzetacil (FR)	5	Pais c/ aum pêlos; febre reumática (em uso de benzetacil)	0			12	sim	0	0	0	não	2	55.7	1.6	21.7578	1	44.375	130	81	0	Pais c/ aum pêlos; febre reumática (em uso de benzetacil)	71	0	40	1	91	0	0	81	0	34
137055841H	C	3	18	0	1	0	0	1	H;Ac;Qc		72	0	eumenorreia	0	1	0	0	diane	0	Cisto ovário	0			13	não	1	0	0		3	51.4	1.59	20.33	1	42.7673	102	66	0	Cisto ovário	68	0	44	1	42	0	0	84	0	99
13736154J	C	3	20	0	1	1	0	1	H		96	0	nl	0	0	0	0	não	0		1	mãe diabética		10	sim	0	0	0	condom	3	99.9	1.58	40	5	65.8228	123	75	0		104	1	45	1	73	0	1	105	1	131
13795476C	C	3	24	0	1	1	0	0	A;H		36	0	nl	0	1	0	0	acp;diane	0		3	nega DM na família; mãe peluda; irmã com SOP		13	sim	0	0	0	condom	3	71.55	1.55	29.8	2	57.4194	113	70	0		89	1	32	1	219	1	0	85	1	93
13846470E	C	3	21	0	1	0	0	1	Ac,H		24	0	eumenorréia	0	0	0	0		0		3	irmã com SOP; nega diabetes		11	sim	0	0	0	condom	3	60.1	1.6	23.4766	1	46.25	120	69	0		74	0	43	1	113	0	0	83	0	151
13857859H	C	3	23	0	1	0	0	1	Ac;H		144	0	eumenorréia	0	1	0	0	selene	0	dismenorréia	0			11	não	1	0	0	virgo	3	59	1.53	25.2	2	50.9804	124	69	0	dismenorréia	78	0	89	0	78	0	0	72	0	80
13867634J	C	3	34	0	1	0	0	0	H,A,Ac		156	0	eumenorréia	0	0	0	0	não	0		0	mãe com ca de mama aos 33 anos		13	sim	0	2	0	ACO	3	58	1.55	24.14	1	48.3871	108	60	0		75	0	80	0	62	0	0	81	0	110
13901370G	C	3	17	0	1	0	0	1	Ac, H		60	0	eumenorréia	0	0	0	0	não	0		1	Família: DM		12	não	1	0	0	virgo	3	78	1.68	27.63	2	64.881	109	62	0		109	1	38	1	58	0	0	94	0	83
13912122F	C	3	20	0	1	0	0	1	H; Ac		96	0	eumenorréia	0	0	0	0	tópicos	0		4	avô paterno DM; avó paterna, HAS		11	não	1	0	0	virgo	3	68.1	1.54	28.7	2		132	82	1			2	59	0	118	0	0	89	0
13794859F	C	3	30	0	1	0	0	1	Ac;H		228	0	eumenorréia após 16a	0	1	0	0	ACO por 6a; puramt4	5	DMG na gravidez; hipotireoidismo	1	mãe e tia avó materna c/DM; mãe e tia mat com ca de mama		11	sim	0	3	1	condom	3	89.5	1.69	31.3	3	60.355	100	70	0	DMG na gravidez; hipotireoidismo	102	1	40	1	67	0	0	90	0	98
13478033H	C	3	31	0	1	1	0	0	A;H		24	0	eumenorréia	0	0	0	0	não	5	SAAF; tabagista	1	DM:pais, tios avós paternos		13	sim	0	7	3	Condom	3	70.9	1.59	28.04	2	56.6038	97	64	0	SAAF; tabagista	90	1	30	1	310	1	1	102	2	221
3369583C	D	4	20	0	0	0	1	1	AC;AM		84	0	HIPERMENOR	1	0	0	0	MET por 7m	0		1	tia paterna com DM		13	não	1	0	0		3	59.3	1.58	23.7	1				2			0	53	0	73	0	1	125	0	94
13463327D	D	4	33	1	0	1	1	1	AM		240	2	espanio	0	1	0	0	AMP	0		0			13	sim	0	1	1	sim	1	50.1	1.53	21.402	1	46.4052	102	59	0		71	0	70	0	69	0	0	86	0	81
13732357H	A	1	24	0	0	1	0	0	H;A;AM		144	2	espanio	0	0	0	1	sinvast; metformina;captopril	0		3	nega diabetes; irmã c/ hirsutismo		12	sim	0	0	0	s/VS	3	98.95	1.64	36.8	4	64.6341	136	84	1		106	1	41	1	180	1	1	113	2	243
13816927K	D	4	24	0	0	0	1	0	Ac;A;AM		96	3	amenorréia	0	1	0	0	diane	0	enxaqueca	0			16	sim	0	0	0		2	53.75	1.59	21.26	1	44.0252	120	70	0	enxaqueca	70	0	46	1	67	0	2		0
13652868A	D	4	24	0	0	0	1	1	AM,Ac		144	2	espanio	0	0	1	0	diane, selene, MET	2	HAS, hipotireoidismo	1	Mãe diabética		12	sim	0	0	0	ACO	3	114.3	1.65	41.98	5	67.8788	146	112	1	HAS, hipotireoidismo	112	1	36	1	77	0	2		1
	D	4	21	1	0	1	1	1	AM		108	2	espanio	0	1	0	0	diane por 3m	0		0			12	sim	0	0	0	Condom	3	56	1.49	25.22	2		102	61	0			0	64	0	51	0	0	91	0	92
13797954C	A	1	22	0	0	1	0	1	H; AM		132	3	amenorréia	0	0	0	0	não	0		0			11	sim	0	0	0	condom	3	60	1.59	23.7	1	54.717	100	70	0		87	0	71	0	197	1	0	89	0	63
3144570E	D	4	36	1	0	1	1	1	AM		240	2	espanio	0	0	0	0	não	0	sobrepeso, DRGE?	0			15	sim	0	2	2	não	2	71	1.55	29	2	86.4516	134	71	0	sobrepeso, DRGE?	134	1	49	1	66	0	0	82	0
13975523d	A	1	26	0	1	1	0	1	H		144	3	amenorréia	0	1	0	0	diane	0	cisto de ovario	3	mãe com SOP		11	sim	0	1	0	condom	3	92	1.67	32.9	3	55.3892	110	70	0	cisto de ovario	92.5	1	33	1	118	0	1	103	2
13716232D	A	1	38	0	0	1	0	0	A;AM;H		108	3	amenorréia	0	0	0	0		0	ressecção de pólipo endometrial	0			17	sim	0	1	0		2	52.1	1.54	21.9683	1	47.4026	119	81	0	ressecção de pólipo endometrial	73	0	65	0	78	0	0	94	0	111
13746013J	D	4	21	0	0	0	0	0	Ac;H;AM;A		48			0	0	0	0	não	4	ganho excessivo de peso aos 17a pós uso de corticóides	1	pai DM, teve IM aos 44a		15	sim	0	0	0	condom	3	95.95	1.66	34.82	3	58.4337	127	77	0	ganho excessivo de peso aos 17a pós uso de corticóides	97	1	34	1	124	0	0	86	0	160
13843052G	D	4	23	0	0	0	1	1	AM,Ac		72	2	espanio	0	1	0	0	selene / cicloprimogyna	5	betatalassemia	2	Mãe: HAS; Pai: ca de próstata		17	sim	0	0	0	Condom	3	64.85	1.64	24.11	1	48.7805	109	51	0	betatalassemia	80	0	50	0	49	0	0	87	0	117
13857027G	D	4	24	0	0	1	1	0	AM,A		96	3	amenorréia 1ária	0	1	0	0	Provera	5	alopecia areata	1	avó materna com DM		16	sim	0	0	0	ha 2 anos	1	67.5	1.58	27.03	2	51.8987	90	58	0	alopecia areata	82	0	32	1	161	1	0	85	0
13814712D	D	4	27	0	0	0	1	1	AM,Ac		156	2	espanio	0	1	0	0	selene por 3m	0	infertilidade 1a	1	tios paternos c/DM		14	sim	0	0	0	1ária ha 1 ano	1	60.65	1.6	23.69	1	45.625	116	68	0	infertilidade 1a	73	0	59	0	81	0	0	84	0
13995028G	A	1	27	0	0	0	0	1	Ac;H;AM		168	3	amenorréia	0	1	0	0	diane, selene, cicloprimogyna	0	tabagismo	2	HAS		13	sim	0	0	0	condom	3	75.95	1.53	32.4	3		100	80	0	tabagismo		1	52	0	88	0	0	81	0	125
14006103H	A	1	25	1	0	1	1	1	AM		24	0	hipermenorréia	0	1	0	0	yasmin	5	gastrite	4	DM (avó); HAS (mãe)		12	sim	0	0	0	sim	1	99.6	1.69	34.9	3	59.1716	133	108	1	gastrite	100	1	28	1	157	1	0	94	1	139
14019741H	B	2	31	0	0	1	0	1	AM;H		216	2	espanio	0	0	0	0		0	ndn	4	HAS +DM (irmã e tio paterno)		13	sim	0	0	0	sim	1	107.8	1.61	41.6	5		132	84	1	ndn		1		2	175	1	0	84	1	109
14020196G	C	3	32	0	1	1	0	1	H		240	0	eumenorreia	0	1	0	0	diane, mercilon	5	rinite	0	ndn		12	sim	0	0	0		2	107.35	1.73	35.8	4	69.3642	136	84	1	rinite	120	1	35	1	189	1	0	85	1	134
14023055I	A	1	17	0	0	1	0	1	AM; H		36	2	espanio	0	1	0	0	miranova	5	doença reumática	1	HAS; tios com DM		14	sim	0	1	1	ACO	3	94.8	1.69	33.2	3		121	66	0	doença reumática		1	38	1	58	0	0	96	0
14029863A	A	1	27	0	0	1	0	1	H;AM		108	2	espanio	1	0	0	0	MET	5	intolerante a HC	1	DM (mãe)		12	sim	0	1	0	não	2	64	1.55	26.6	2	52.2581	116	76	0	intolerante a HC	81	0	47	1	62	0	1	114	0
14030152F	A	1	25	0	0	1	0	1	H;AM		156	2	espanio	1	0	0	0	MET, losartan	2	HAS	4	pai, DM e HAS; irmã, mãe e tia, HAS		12	sim	0	0	0	sim	1	114.3	1.65	41.3	5	73.9394	148	92	1	HAS	122	1	38	1	231	1	0	90	1	137
14034631F	D	4	21	1	0	1	1	1	AM		72	3	amenorreia	0	0	0	0		4	ganho de peso excessivo	4	DM2; HAS		11	sim	0	0	0	sim	1	84	1.65	30.8	3		137	80	0	ganho de peso excessivo		2	29	1	195	1	1	116	2	264
14034933C	D	4	22	1	0	1	1	1	AM		120	2	espanio	0	1	0	0	AMP, cicloprimogyna	5	deficiência da mieloperoxidase; encefalite herpética prévia;dor pélvica cronica	0	ndn		12	não	1	0	0	virgo	3	23,6	1.68	23.6	1		117	70	0	deficiência da mieloperoxidase; encefalite herpética prévia;dor pélvica cronica		0	62	0	67	0	0	91	0
14068020G	A	1	21	0	0	1	0	1	H;AM		72	3	amenorreia	0	0	0	0		5	alergia a semen?	0			15	sim	0	0	0	sim	1	64	1.62	24.3	1	49.3827	100	60	0	alergia a semen?	80	0	56	0	42	0	0	81	0
14075175C	A	1	21	0	0	1	0	1	H;AM		120	2	espanio	0	1	0	0	selene,3a	2	HAS?	2	HAS (mãe); pai com ca de próstata		11	sim	0	1	0	não	2	82.4	1.57	33.4	3	61.7834	108	92	1	HAS?	97	1	46	1	40	0	0	82	1
14076657D	D	4	38	0	0	0	1	1	Ac;AM		264	3	amenorreia	0	1	0	0	ciclo 21	5	correção de joanete	0			16	sim	0	0	0	sim	1	55	1.48	25.1	2		110	60	0	correção de joanete		0	56	0	81	0	0	82	0	118
14083478C	A	1	16	0	0	0	1	1	Ac;AM		60	2	espanio	0	1	0	0	diane	5	hipotireodismo subclínico	0			11	não	1	0	0	virgo	3			33.5	3		121	76	0	hipotireodismo subclínico	97	1	32	1	111	0	1	101	1	111
14088544I	A	1	26	1	0	1	1	1	AM;		180	0	hipermenorréia	0	1	0	0	diane	4	ganho de peso excessivo desde a menarca	2	HAS (pai); mãe teve IOP		13	sim	0	0	0	condom	3	115	1.58	46.1	5	83.5443	110	60	0	ganho de peso excessivo desde a menarca	132	1	47	1	154	1	0	84	1	85
14092689A	A	1	30	0	0	1	0	1	AM;H		12	3	amenorreia	1	0	0	0	MET	5	enxaqueca com aura; nefrolitíase; intolerante	0	irmã com trombofilia		13	sim	0	0	0	sim	1	96.5	1.64	36	4		104	71	0	enxaqueca com aura; nefrolitíase; intolerante		1	24	1	348	1	1	101	1
14093756D	A	1	25	0	0	1	1	0	A;AM		156	2	espanio	0	1	0	0	diane por 10a	0		4	mãe com DM e HAS		12	sim	0	0	0	sim	1	68.1	1.68	24.1	1	42.8571	114	78	0		72	0	55	0	57	0	0	87	0	144
14101672H	A	1	28	0	0	0	0	1	Ac;AM;H		204	3	amenorreia	0	1	0	0	diane	5	asma, rinite, sinusite, enxaqueca,tabagista	1, 2, 3	irmã com SOP; DM2 (mãe, tias, avós); HAS (pai,avô mat); AVC (avô pat)		15	sim	0	0	0	sim	1	112.7	1.78	35.6	4	63.4831	100	70	0	asma, rinite, sinusite, enxaqueca,tabagista	113	1	37	1	73	0	0	82	0	146
14119673E	B	2	29	0	0	1	0	0	H;A;AM		36	2	espanio	0	0	0	1	levotiroxina	5	hipotireodismo	4	HAS; DM; DLP		11	sim	0	0	0	sim	1	95	1.55	39.5	4		116	88	1	hipotireodismo		1	26	1	356	1	1	111	1
14152443K	A	1	25	0	0	1	0	1	AM;H		72	3	amenorreia	0	0	0	0		4	ganho de 40 kg pós-parto há 6 anos	4	Mãe com DM e HAS		15	sim	0	1	1	sim	1	103.5	1.6	40.4	5		110	61	0	ganho de 40 kg pós-parto há 6 anos		1	31	1	119	0	0	96	2	252
2146663J	A	1	25	0	0	1	0	1	H;AM		120	2	espanio	0	0	0	0	não	0		2	hirsutismo (tia, prima); irmã com SOP; HAS (mãe, pai)		11	sim	0	0	0	condom	0	69.8	1.58	27.9	2	52.5316	138	83	1		83	0	32	1	149	0	0	82	1	76
2230118C	A	1	39	0	0	1	0	1	H;AM		300	2	espanio-amenorréia	1	0	0	0	metformina	2	depressão, HAS	4	DM (mãe); HAS (pai)		14	sim	0	0	0	ACO	3	103	1.68	36.5	4	66.6667	120	80	1	depressão, HAS	112	1	55	0	135	0	0	98	0	128
2564128G	A	1	34	0	0	1	0	1	AM;H;abortos		264	2	espanio	0	1	0	0	diane+espironolactona	1	telarca e pubarca precoce; 5 abortos de repetição	2	HAS (avó mat e mãe); hirsutismo (mãe e avó materna)		12	sim	0	5	0	não	2	82.7	1.62	31.5	3	62.3457	117	87	0	telarca e pubarca precoce; 5 abortos de repetição	101	1	41	1	67	0	0	89	0	107
2749074F	A	1	27	0	0	0	0	0	Ac;H;A;AM		120	0	hipermenorréia	0	0	0	1	roacutaine	5	tratamento de acne	4	HAS e DM (mãe e tias)		12	sim	0	2	1	não	3	52.5	1.56	21.6	1	44.8718	94	56	0	tratamento de acne	70	0	86	0	61	0	0	89	0
2897129G	D	4	27	1	0	1	1	1	AM		132	3	amenorréia	0	1	0	0	harmonet, diane	5	enxaqueca	0	tia paterna com amenorréia		16	sim	0	0	0	Condom	3	50.3	1.58	20.1	1		111	68	0	enxaqueca		0	87	0	39	0	0	75	0
3007083B	D	4	22	1	0	1	1	1	AM		120	2	espanio	0	0	1	0	MET, AMP cíclico	0		0			12	não	1	0	0	virgo	3	85.8	1.66	31.1	3		100	60	0			2	42	1	75	0	0	87	0	115
3218475F	C	3	38	0	1	1	0	1	H		300	0	eumenorreia	0	0	0	1	clorrpromazina	5	infertilidade 2a há 10a;tem abortos por I.I.C;depressão; enxaqueca; tabagista	4	DM (avó materna); HAS (mãe e pai); pai falecido de IM		13	sim	0	4	1	sim, 2a	1	104.1	1.65	38.2	4	69.0909	125	99	1	infertilidade 2a há 10a;tem abortos por I.I.C;depressão; enxaqueca; tabagista	114	1	43	1	182	1	1	106	1	117
3350206J	C	3	25	0	1	0	0	1	Ac;H		156	0	eumenorréia	0	1	0	0	ACO	5	enxaqueca	0	irmã com disgenesia gonadal c/ SRY		12	não	1	0	0	virgo	3	68.2	1.66	24.8	1	42.1687	94	56	0	enxaqueca	70	0	77	0	44	0	0	98	0	127
55723070F	A	1	23	0	0	1	0	1	H;AM		144	2	espanio	0	1	0	0	pressat, benicar amlo, ACO	2	HAS	1	DM (mãe e avó)		11	sim	0	0	0	condom	3	119.4	1.65	43.8	5	69.697	133	93	1	HAS	115	1	58	0	92	0	0	91	0	143
6110216J	A	1	24	0	0	1	0	1	H;AM		96	2	espanio	0	1	0	0	diane	0		2	HAS (pai e mãe); irmã com SOP		13	não	1	0	0	virgo	3	81.3	1.65	29.9	2	58.7879	113	77	0		97	1	49	1	212	1	0	91	1	165
6119907E	A	1	18	0	0	1	0	0	H;A;AM		60	2	espanio	0	1	0	0	diane	1	pubarca precoce	1	avó materna diabética		11	não	1	0	0	virgo	3	54.75	1.62	20.9	1	43.2099	110	70	0	pubarca precoce	70	0	58	0	45	0	0	89	0	118
77110060A	A	1	25	0	0	1	0	1	H;AM		156	2	espanio	0	0	1	0	diane, MET	5	MET dos 14 aos 22a;trombose cerebral do seio sagital com diane+androcur aos 22a; DHEG:depressão	0	mãe teve TVP em uso de ACO, tia mat, abortos de repetição		12	sim	0	1	1	condom	3	75.4	1.62	28.7	2	61.7284	110	60	0	MET dos 14 aos 22a;trombose cerebral do seio sagital com diane+androcur aos 22a; DHEG:depressão	100	1	17	1	219	1	0	82	1	147
79009953E	A	1	30	0	0	0	1	1	Ac;AM		12	3	amenorreia	0	0	0	0		5	amenorréia com uso do ACO e pós-suspensão, espanio; macroprolactinemia, incidentaloma	1	DM (mãe e avó materna)		12	sim	0	2	2	condom	3	63.9	1.56	26.2	2	54.4872	104	62	0	amenorréia com uso do ACO e pós-suspensão, espanio; macroprolactinemia, incidentaloma	85	0	55	0	108	0	0	96	0	112
13439500H	A	1	33	0	0	1	0	1	H;AM		156	2	espanio	1	0	0	0	MET com gestação	5	mamoplastia redutora; obesidade	1	Avó com DM; tia ca de mama; primas com obesidade e infertilidade		10	sim	0	1	1	sim	1	84.3	1.57	34.2	3	65.6051	102	63	0	mamoplastia redutora; obesidade	103	1	44	1	166	1	1	102	1	141
13490768E	A	1	33	0	0	0	0	1	Ac;H;AM		216	2	espanio	0	0	0	0		5	exérese de nódulo de mama	4	DM (mãe e tias); HAS (mãe); irmã com Down		16	sim	0	0	0	sim	1	62.5	1.48	28.5	2	64.8649	98	58	0	exérese de nódulo de mama	96	1	52	0	92	0	0	81	0	118
13498122G	A	1	32	0	0	1	0	1	AM;H		240	2	sua	0	0	0	0		4	ganho de peso	4	DM e HAS (pai e mãe); pai DM2 insulino-dependente		12	sim	0	1	1	sim	1	95	1.6	37.1	4	66.875	120	70	0	ganho de peso	107	1	48	1	121	0	1	103	1	109
13611710B	B	2	33	0	0	0	0	0	Ac;H;A;AM		216	2	espanio	0	0	0	1	MET,anlodipino,verapamil, RCO,drilling	4	ganho excessivo de peso pós-parto; HAS;tratamento para infertilidade 2a,RCO? Drilling	1	avó materna DM		11	sim	0	1	1	sim	1	141.8	1.66	51.4	5	84.9398	143	98	1	ganho excessivo de peso pós-parto; HAS;tratamento para infertilidade 2a,RCO? Drilling	141	1	39	1	248	1	0	89	1
13613981F	A	1	27	1	0	1	1	1	AM		120	2	espanio	0	0	0	1	omeprazol, mofetila, sertralina	5	LES; menarca tardia (17a)	2	HAS (mãe)		17	sim	0	0	0	não	2	108.5	1.72	36.7	4	59.3023	109	65	0	LES; menarca tardia (17a)	102	1	37	1	128	0	0	90	0	118
13657323B	C	3	34	0	1	0	0	0	Ac;H;A		216	0	eumenorreia	1	0	0	0	MET	5	infertilidade 1a;plaquetopenia transitória; SM, NASH	0			9	sim	0	0	0	sim	1	81.6	1.57	33.1	3	70.7006	112	64	0	infertilidade 1a;plaquetopenia transitória; SM, NASH	111	1	37	1	154	1	0	86	1
13735938G	A	1	24	0	0	0	0	1	Ac:H;AM		168	3	amenorreia	0	0	0	1	hipotireoidismo,levotiroxina	5	hipotireoidismo diagnosticado na puberdade; nascida com quase 5kg	0			10	sim	0	0	0	condom	3	133	1.66	48.2	5	76.506	108	73	0	hipotireoidismo diagnosticado na puberdade; nascida com quase 5kg	127	1	39	1	70	0	0	97	0
13810615C	A	1	20	0	0	0	0	1	Ac;H;AM		84	2	espanioamenorréia	0	0	0	1	ursacol,metoclopramida	5	hepatolitíase operada, cirrose bilir secundária	0	mãe com abortos de repetição		13	sim	0	0	0	condom	3	43	1.48	19.6	1	45.9459	92	55	0	hepatolitíase operada, cirrose bilir secundária	68	0	74	0	53	0	0	82	0	127
13820225J	A	1	21	0	0	1	0	1	H;AM		96	2	espanio	0	1	0	0	diane, yaz,ginesse	5	enxaqueca; SDHEA aumentado	2	pais hipertensos		13	sim	0	0	0	condom	3	78.7	1.66	28.6	2	55.4217	110	60	0	enxaqueca; SDHEA aumentado	92	1	43	1	109	0	0	85	0	77
13823744C	A	1	22	0	0	1	0	1	H;AM		60	2	espanio	0	1	0	0	diane por 4m	5	infertilidade 1a	1	DM (mãe)		16	sim	0	0	0	sim	1	92.8	1.66	33.7	3	54.8193	109	71	0	infertilidade 1a	91	1	39	1	109	0	0	84	0	97
13845019B	A	1	28	0	0	0	0	1	Ac;H;AM		156	2	espanio	0	1	0	0	diane,selene por 6m	2	HAS (propranolol); telarca aos 6 anos; ganho de peso	3	casos de SOP em família		12	não	1	0	0	virgo	3	78.8	1.55	32.8	3	62.5806	104	65	0	HAS (propranolol); telarca aos 6 anos; ganho de peso	97	1	44	1	151	1	0	92	1	111
13908759H	A	1	34	0	0	1	0	1	H;AM		264	2	espanio	0	1	0	0	captopril, HCTZ, diane	2	HAS, obesidade	4	HAS e DM		12	sim	0	1	0	não	2	88	1.53	38.3	4	71.2418	109	75	0	HAS, obesidade	109	1	32	1	135	0	0	89	0	149
13917667J	C	3	26	0	1	1	0	1	H		120	0	eumenorreia	0	1	0	0	femina	0		0			13	sim	0	0	0	ACO	3	58	1.63	21.8	1	53.9877	90	50	0		88	0	66	0	74	0	0	82	0	90
13918029F	A	1	34	0	0	1	0	0	H;A;AM		204	2	espanio	0	1	0	0	mesigyna	0		2	HAS; tio com ca intestinal; nega DM		13	sim	0	2	2	Condom	3	72.3	1.51	31.7	3		102	59	0			2		2		2	0	93	3	140
13930744E	A	1	22	0	0	0	0	1	Ac;H;AM			2	espanio	0	0	0	0	não	5	obesidade	0				sim	0	0	0	sim	1	95.8	1.69	33.5	3	59.7633	104	62	0	obesidade	101	1	52	0	51	0	0	98	0	104
13939221K	A	1	31	0	0	1	0	1	H;AM;		228	2	espanio	0	1	0	0	diane	5	infertilidade 1a	0			12	sim	0	0	0	sim	1	71.1	1.67	25.5	2		100	60	0	infertilidade 1a		0	68	0	71	0	0	79	0	68
13945408E	D	4	30	1	0	1	1	1	AM		108	2	espanio	0	0	0	0	não	0		0			13	sim	0	2	2	não	2	81.4	1.62	31.01	3		100	59	0			2	40	1	71	0	0	99	0	127
14061105F	A	1	22	0	0	1	0	0	H;A;AM		96	3	amenorréia	0	1	0	0	AMP 10 (não menstruou)+ laser	5	HAS; asma grave desde infância;ganho de peso; amenorréia 1a	0	nega casos semelhantes			sim	0	0	0	sim	1	132	1.66	47.9	5	77.7108	137	94	1	HAS; asma grave desde infância;ganho de peso; amenorréia 1a	129	1	56	0	66	0	0	83	0	167
14048273D	A	1	34	0	0	1	0	1	H;AM		180	2	espanio	0	0	0	0	não	4	ganho de peso; infertilidade 2a	1	avó diabética		12	sim	0	1	1	sim	1	78.7	1.59	31.1	3	60.3774	114	69	0	ganho de peso; infertilidade 2a	96	1	28	1	300	1	0	96	2	234
14151042K	D	4	20	1	0	1	1	1	AM		24	2	espanio	0	0	0	0	não	4	ganho de peso (40kg) em 2a; traua emocional (tumor do mediastino da irmã); hipotireoidismo	4	irmã com tu do mediastino; DM (pai); HAS (pai e mãe); ca de ovário (tia mat)		9	sim	0	0	0	sim	1	101	1.57	41	5		116	78	0	ganho de peso (40kg) em 2a; traua emocional (tumor do mediastino da irmã); hipotireoidismo		1	49	1	130	0	0	99	1
14098780I	A	1	19	0	0	0	0	1	Ac:H;AM		60	2	espanio	0	1	0	0	diane	5	obesidade; alergia	2	HAS (mãe)		11	não	1	0	0	virgo	3	95.6	1.62	36.4	4	57.4074	141	79	0	obesidade; alergia	93	1	41	1	57	0	0	79	1	122
13964295D	A	1	30	0	0	0	0	1	Ac;H;AM		96	2	espanio	0	1	0	0	diane, mesigyna, yaz (com intolerância)	5	artrose lombosacra; dor pélvica	4	DM2 (pai); irmã com DM1; HAS (pai)		12	sim	0	1	1	ACO	3	81.5	1.6	31.8	3	63.125	101	67	0	artrose lombosacra; dor pélvica	101	1	36	1	93	0	0	83	0	117
13972155B	A	1	35	0	0	1	0	1	H;AM		72	2	espanio+SUA	0	1	0	0	primolut-nor, transamin	5	anemia por SUA; aborto habitual; SAAF?; ganho de peso				13	sim	0	4	1	não	2	73.4	1.63	27.6	2	53.9877	150	104	1	anemia por SUA; aborto habitual; SAAF?; ganho de peso	88	0		2		2	1	100	2	237
Media			25.4516								113.977													12.5629									30.5656		59.0365	117.918	73.8098			94.6498		48.2081		118.323			89.6865		122.752
desvio			5.5122								71.429													1.85191									7.15901		9.89344	15.4418	11.8267			16.1822		13.9208		65.3914			9.65998		39.5856
maximo			41								336													19									51.9		86.875	170	112			141		106		393			125		275
minino			15								6													7									17.6		38.6076	85	42			61		17		28			68		34
Mediana			25								108													12									29.5572		58.7149	118	71			96		46		104			88		117
		233
		36		0 = sim	0 = sim	0 = sim	0 = sim	0 = sim				0= eumenorréia							0 = nenhum		0 = não tem					0 = sim				1 = sim				78				237
		20		1 = não	1= não	1 = não	1 = não	1 = não				1= encurtamento							1 = pubarca precoce		1 = DM					1 = não				2 = não				86				68			0=normal					0 = normal		0 = não
		21										2= alongamento							2 = HAS		2 = HAS									3 = uso de MA ou virgo				62				5			1=aumentado					1 = intolerante		1=SIM
												3 = amenorréia							3 = DMG		3 = SOP ou hirsutismo													52							2=sem dados					2= DM		2= DM
																			4 = Ganho de peso		4= 1 + 2													32														3= dados faltantes
																			5 = Outros																						127		116		214	256
																																									171		182		83	45
																																									12		12		13	9
																																																205
																																																87
																																																12
																																																4





[truncated: 68 more columns]

## Sheet: Plan2
RG	Fenotipo			Fenotipo
13468089D	A		13468089D	A
13768379G	A		13768379G	A
2956539J	A		2956539J	A
3192710F	A		3192710F	A
13438634G	A		13438634G	A
13476268G	A		13476268G	A
13476283F	A		13476283F	A
13627492G	A		13627492G	A
13739238D	A		13739238D	A
2515515K	A		2515515K	A
2520709J	A		2520709J	A
3003678G	A		3003678G	A
3032288G	A		3032288G	A
3057696H	A		3057696H	A
3063504K	A		3063504K	A
3189357G	A		3189357G	A
3298577G	A		3298577G	A
3359695K	A		3359695K	A
6005218G	A		6005218G	A
13623696D	A		13623696D	A
3321081A	A		3321081A	A
13480906A	A		13480906A	A
13587626I	A		13587626I	A
13605089H	A		13605089H	A
2121642J	A		2121642J	A
3361494J	A		3361494J	A
5256850D	A		5256850D	A
13602086D	A		13602086D	A
13444586H	A		13444586H	A
4025748D	A		4025748D	A
3292356H	A		3292356H	A
13619364C	A		13619364C	A
13735894H	A		13735894H	A
13787579C	A		13787579C	A
13759263J	A		13759263J	A
13815804G	A		13815804G	A
2302465B	A		2302465B	A
5241566E	A		5241566E	A
13846487F	A		13846487F	A
13940106K	A		13940106K	A
6097316G	A		6097316G	A
13600240B	A		13600240B	A
13796249A	A		13796249A	A
13437570H	A		13437570H	A
13848794F	A		13848794F	A
13875932D	A		13875932D	A
13887709I	A		13887709I	A
13916459B	A		13916459B	A
13936076C	A		13936076C	A
13944565B	A		13944565B	A
13821090H	A		13821090H	A
13960174B	A		13960174B	A
87008196J	A		87008196J	A
13874185A	A		13874185A	A
55537670C	A		55537670C	A
13757584A	B		13757584A	B
3223939B	B		3223939B	B
3339258D	B		3339258D	B
13679068H	B		13679068H	B
2887721H	B		2887721H	B
6014592I	B		6014592I	B
14071638A	B		14071638A	B
3348599K	B		3348599K	B
13469258A	C		13469258A	C
13620463F	C		13620463F	C
13675329E	D		13675329E	D
13806875H	D		13806875H	D
3276528J	D		3276528J	D
2977374E	A		2977374E	A
2957544G	A		2957544G	A
2854499B	A		2854499B	A
2890888H	A		2890888H	A
3009355I	A		3009355I	A
2396719D	A		2396719D	A
3050320E	A		3050320E	A
3194661F	A		3194661F	A
3227865C	A		3227865C	A
3261819I	A		3261819I	A
3100912F	A		3100912F	A
3281868E	A		3281868E	A
2277572D	A		2277572D	A
3103386K	A		3103386K	A
3268952I	A		3268952I	A
3277863H	A		3277863H	A
3283820D	A		3283820D	A
3308716J	A		3308716J	A
3270655H	A		3270655H	A
3057427C	A		3057427C	A
3257392J	A		3257392J	A
3281471C	A		3281471C	A
3064738G	A		3064738G	A
3284571F	A		3284571F	A
3302057K	A		3302057K	A
3333704K	A		3333704K	A
3336168I	A		3336168I	A
3345031F	A		3345031F	A
3348693B	A		3348693B	A
3322671H	A		3322671H	A
3371564i	A		3371564i	A
2769258J	A		2769258J	A
13441177H	A		13441177H	A
3318028E	A		3318028E	A
3312868B	A		3312868B	A
7035055B	A		7035055B	A
3301738D	A		3301738D	A
6052194I	A		6052194I	A
3260183E	A		3260183E	A
3207387E	A		3207387E	A
3262299D	A		3262299D	A
3364058H	A		3364058H	A
6060688C	A		6060688C	A
13441427K	A		13441427K	A
13476394I	A		13476394I	A
13484904E	A		13484904E	A
13489606A	A		13489606A	A
13621458J	A		13621458J	A
2985904F	A		2985904F	A
5092949D	A		5092949D	A
13944717G	A		13944717G	A
77069676J	A		77069676J	A
13685487A	A		13685487A	A
13494358D	A		13494358D	A
13439473J	A		13439473J	A
13649334E	A		13649334E	A
13460364J	A		13460364J	A
13607892C	A		13607892C	A
13627798K	A		13627798K	A
13573231I	A		13573231I	A
3207986D	A		3207986D	A
2318699K	A		2318699K	A
3345985F	A		3345985F	A
13660112J	A		13660112J	A
13602084F	A		13602084F	A
13606108B	A		13606108B	A
6001729C	A		6001729C	A
13723918G	A		13723918G	A
13963320I	A		13963320I	A
13739789A	A		13739789A	A
13745860D	A		13745860D	A
3323396D	A		3323396D	A
13682511F	A		13682511F	A
13709723J	A		13709723J	A
13813468K	A		13813468K	A
13790262J	A		13790262J	A
13743284F	A		13743284F	A
13788495K	A		13788495K	A
13625975K	A		13625975K	A
13721268H	A		13721268H	A
13483391J	A		13483391J	A
13827886I	A		13827886I	A
13843920D	A		13843920D	A
13499422A	A		13499422A	A
13610402I	A		13610402I	A
13714495G	A		13714495G	A
13788517G	A		13788517G	A
13859313C	A		13859313C	A
13857492H	A		13857492H	A
13799760B	A		13799760B	A
13798393K	A		13798393K	A
13847662D	A		13847662D	A
3311747G	A		3311747G	A
3189358F	A		3189358F	A
4076131C	A		4076131C	A
2976344H	A		2976344H	A
13796245E	A		13796245E	A
2002332F	A		2002332F	A
2167686F	A		2167686F	A
2263934B	A		2263934B	A
2776654G	A		2776654G	A
3355836G	A		3355836G	A
6023694B	A		6023694B	A
13612664D	A		13612664D	A
13615493K	A		13615493K	A
13785624G	A		13785624G	A
13813678K	A		13813678K	A
13815706I	A		13815706I	A
13826970H	A		13826970H	A
13850381G	A		13850381G	A
13857506E	A		13857506E	A
13871512B	D		13871512B	D
13877720G	A		13877720G	A
13877736I	A		13877736I	A
13989956E	A		13989956E	A
13908137G	A		13908137G	A
13923022J	A		13923022J	A
13929356J	A		13929356J	A
13881066H	A		13881066H	A
13926066A	A		13926066A	A
13929870A	A		13929870A	A
3357622A	A		3357622A	A
77112755E	A		77112755E	A
55718545D	A		55718545D	A
55716850D	A		55716850D	A
13887873A	A		13887873A	A
13866854a	A		13866854a	A
3171009A	A		3171009A	A
14034564I	A		14034564I	A
13949153I	A		13949153I	A
14016433C	A		14016433C	A
14016169K	A		14016169K	A
13850734C	A		13850734C	A
13988547F	A		13988547F	A
13978903A	A		13978903a	A
2753287E	B		2753287E	B
3183529C	B		3183529C	B
3239395I	B		3239395I	B
3332040C	B		3332040C	B
3375770D	B		3375770D	B
2907495C	B		2907495C	B
3213953H	B		3213953H	B
13485658D	B		13485658D	B
13622245H	B		13622245H	B
13694661d	B		13694661d	B
44206544I	B		44206544I	B
3290239C	B		3290239C	B
3236633J	B		3236633J	B
3363375I	B		3363375I	B
13489531A	B		13489531A	B
13789195g	B		13789195g	B
6155098I	B		6155098I	B
13816790E	B		13816790E	B
13842704H	B		13842704H	B
13858727G	B		13858727G	B
13866690A	B		13866690A	B
13928456K	B		13928456K	B
14060323J	B		14060323J	B
14062876F	B		14062876F	B
14079716I	B		14079716I	B
2249410C	C		2249410C	C
13436242J	C		13436242J	C
13588644K	C		13588644K	C
137055841H	C		13705584H	C
13736154J	C		13736154J	C
13795476C	C		13795476C	C
13846470E	C		13846470E	C
13857859H	C		13857859H	C
13867634J	C		13867634J	C
13901370G	C		13901370G	C
13912122F	C		13912122F	C
13794859F	C		13794859F	C
13478033H	C		13478033H	C
3369583C	D		3369583C	D
13463327D	D		13463327D	D
13732357H	A		13732357H	A
13816927K	D		13816927K	D
13652868A	D		13652868A	D
13942406D	D		13942406K	D
13797954C	A		13797954C	A
3144570E	D		3144570E	D
13975523d	A		13975523D	A
13716232D	A		13716232D	A
13746013J	D		13746013J	D
13843052G	D		13843052G	D
13857027G	D		13857027G	D
13814712D	D		13814712D	D
13995028G	A		13995028G	A
14006103H	A		14006103H	A
14019741H	B		14019741H	B
14020196G	C		14020196G	C
14023055I	A		14023055I	A
14029863A	A		14029863A	A
14030152F	A		14030152F	A
14034631F	D		14034631F	D
14034933C	D		14034933C	D
14068020G	A		14068020G	A
14075175C	A		14075175C	A
14076657D	D		14076657D	D
14083478C	A		14083478C	A
14088544I	A		14088544I	A
14092689A	A		14092689A	A
14093756D	A		14093756D	A
14101672H	A		14101672H	A
14119673E	B		14119673E	B
14152443K	A		14152443K	A
2146663J	A		2146663J	A
2230118C	A		2230118C	A
2564128G	A		2564128G	A
2749074F	A		2749074F	A
2897129G	D		2897129G	D
3007083B	D		3007083B	D
3218475F	C		3218475F	C
3350206J	C		3350206J	C
55723070F	A		55723070F	A
6110216J	A		6110216J	A
6119907E	A		6119907E	A
77110060A	A		77110060A	A
79009953E	A		79009953E	A
13439500H	A		13439500H	A
13490768E	A		13490768E	A
13498122G	A		13498122G	A
13611710B	B		13611710B	B
13613981F	A		13613981F	A
13657323B	C		13657323B	C
13735938G	A		13735938G	A
13810615C	A		13810615C	A
13820225J	A		13820225J	A
13823744C	A		13823744C	A
13845019B	A		13845019B	A
13908759H	A		13908759H	A
13917667J	C		13917667J	C
13918029F	A		13918029F	A
13930744E	A		13930744E	A
13939221K	A		13939221K	A
13945408E	D		13945408E	D
14061105F	A		14061105F	A
14048273D	A		14048273D	A
14151042K	D		14151042K	D
14098780I	A		14098780I	A
13964295D	A		13964295D	A
13972155B	A		13972155B	A
Media
desvio			Média
maximo			DP
minino			Máximo
Mediana			Mínimo
			Mediana
			a	233
			b	36
			c	20
			d	21
